# Supplementary material for: Evolution of triclosan resistance modulates bacterial permissiveness to multidrug resistance plasmids and phages
Source: Nat Commun. 2024 Apr 30;15:3654. doi: 10.1038/s41467-024-48006-9 (PMC11061290; doi:10.1038/s41467-024-48006-9)
Supplement: Supplementary file 4 — Source Data [file 41467_2024_48006_MOESM4_ESM.zip]

Archive with 5 entries (5 files):
- Source data 2 (Fig.3a bacterial density and TR-SM-ASM results).xlsx
- Source data 3 (Fig.3b-c bacterial density and TR-SM-ASM results).xlsx
- Source data 4 (raw data for Huisman's online calculations).xlsx
- Source data 5 (Fig.4b plaque forming units).xlsx
- Source data 1 (Fig.2d-e bacterial density and TR-SM-ASM results).xlsx
