# Supplementary material for: Evolution of triclosan resistance modulates bacterial permissiveness to multidrug resistance plasmids and phages
Source: Nat Commun. 2024 Apr 30;15:3654. doi: 10.1038/s41467-024-48006-9 (PMC11061290; doi:10.1038/s41467-024-48006-9)
Supplement: Supplementary file 4 — Source Data [file 41467_2024_48006_MOESM4_ESM.zip › Source data 2 (Fig.3a bacterial density and TR-SM-ASM results).xlsx]

## Sheet: ψ
strains	strains	bacterial optical density (OD600)							growth rate(Ψ)-equation(1)
		0	4	6	8	12	16	24	ψ4	ψ6	ψ8	ψ12	ψ16	ψ24
Receipt	Kp85anc-(1)	0.105	0.252	0.31	0.346	0.417	0.447	0.473	0.218867	0.180435	0.14906	0.114927	0.0905374	0.062714
	Kp85anc-(2)	0.107	0.243	0.306	0.353	0.484	0.594	0.72	0.205058	0.175126	0.149205	0.125771	0.107128	0.0794343
	Kp85anc-(3)	0.106	0.246	0.303	0.333	0.392	0.414	0.444	0.210473	0.175049	0.143088	0.108985	0.0851517	0.0596827
	d10-2-(1)	0.084	0.154	0.253	0.279	0.374	0.483	0.635	0.151534	0.183762	0.150049	0.124453	0.109325	0.0842837
	d10-2-(2)	0.108	0.149	0.253	0.281	0.325	0.368	0.386	0.0804538	0.141876	0.119528	0.0918078	0.076622	0.0530711
	d10-2-(3)	0.112	0.147	0.261	0.292	0.37	0.457	0.598	0.0679834	0.141004	0.119782	0.0995837	0.0878865	0.0697955
	△nsrR-(1)	0.098	0.223	0.279	0.324	0.458	0.553	0.624	0.205551	0.174374	0.149472	0.128492	0.108149	0.0771326
	△nsrR-(2)	0.108	0.228	0.284	0.33	0.461	0.554	0.634	0.186804	0.161141	0.13962	0.120939	0.10219	0.0737466
	△nsrR-(3)	0.194	0.222	0.275	0.311	0.38	0.406	0.428	0.0337048	0.0581522	0.0589918	0.0560261	0.0461559	0.0329694
	△nsrR-C-(1)	0.131	0.222	0.28	0.312	0.465	0.564	0.66	0.13187	0.126599	0.108476	0.10557	0.0912411	0.0673768
	△nsrR-C-(2)	0.106	0.206	0.274	0.296	0.353	0.371	0.404	0.166109	0.158282	0.128365	0.100252	0.0782977	0.055749
	△nsrR-C-(3)	0.132	0.223	0.291	0.336	0.463	0.56	0.636	0.131092	0.131754	0.116789	0.104577	0.0903209	0.0655165
Donor	MG1655/pFII_MCR-8-(1)	0.09	0.257	0.321	0.369	0.408	0.458	0.488	0.262317	0.211939	0.176373	0.125955	0.101691	0.0704377
	MG1655/pFII_MCR-8-(2)	0.088	0.259	0.319	0.37	0.407	0.442	0.48	0.269873	0.214642	0.179521	0.127623	0.100873	0.0706854
	MG1655/pFII_MCR-8-(3)	0.088	0.269	0.323	0.371	0.416	0.46	0.487	0.279344	0.216719	0.179858	0.129446	0.103368	0.0712886
mating culture	Kp85anc/donor-(1)	0.125	0.309	0.388	0.415	0.464	0.472	0.496	0.226257	0.188782	0.149996	0.109298	0.0830416	0.0574276
	Kp85anc/donor-(2)	0.121	0.324	0.393	0.42	0.49	0.508	0.535	0.246238	0.196337	0.155558	0.116551	0.0896682	0.0619365
	Kp85anc/donor-(3)	0.122	0.31	0.38	0.41	0.479	0.5	0.532	0.233138	0.189358	0.151517	0.113973	0.0881617	0.0613593
	d10-2/donor-(1)	0.129	0.239	0.362	0.388	0.444	0.477	0.496	0.154163	0.171972	0.137649	0.103001	0.0817315	0.0561151
	d10-2/donor-(2)	0.13	0.236	0.354	0.382	0.448	0.486	0.513	0.149074	0.16696	0.134736	0.103105	0.0824171	0.0571976
	d10-2/donor-(3)	0.13	0.236	0.354	0.379	0.443	0.481	0.507	0.149074	0.16696	0.13375	0.10217	0.0817708	0.0567074
	△nsrR/donor-(1)	0.129	0.28	0.363	0.39	0.44	0.463	0.489	0.193744	0.172432	0.138292	0.102247	0.0798697	0.0555229
	△nsrR/donor-(2)	0.124	0.278	0.36	0.395	0.447	0.471	0.499	0.201835	0.177637	0.144826	0.106856	0.083411	0.0580135
	△nsrR/donor-(3)	0.122	0.277	0.368	0.394	0.448	0.472	0.501	0.204999	0.18401	0.146541	0.108398	0.0845599	0.0588577
	△nsrR-C/donor-(1)	0.116	0.278	0.36	0.398	0.465	0.501	0.531	0.218508	0.188752	0.154108	0.115704	0.0914385	0.0633822
	△nsrR-C/donor-(2)	0.12	0.298	0.376	0.423	0.492	0.53	0.559	0.2274	0.19035	0.157485	0.117582	0.0928366	0.0641107
	△nsrR-C/donor-(3)	0.124	0.302	0.382	0.414	0.479	0.521	0.556	0.222536	0.187523	0.150698	0.112618	0.0897168	0.0625203

## Sheet: Fig.3a-by flow
Yang et al.
Supplementary dataset |conjugation rates for Fig.3a and supplementary Fig.S7
Time (h)	Strain ID	bacterial density (cell counts/mL)				growth rate (Ψ)	Conjugation frequency
		R	D	T	N	(from sheet 1)	SM*	ASM*	T/N
0	Kp85anc-(1)	1293880	2959640	40	4253560
	Kp85anc-(2)	1620800	3777280	0	5398080
	Kp85anc-(3)	1667840	4049760	0	5717600
	d10-2-(1)	1865720	1124600	0	2990320
	d10-2-(2)	1860840	1104080	20	2964940
	d10-2-(3)	1491200	1067020	0	2558220
	△nsrR-(1)	1551880	4122140	0	5674020
	△nsrR-(2)	1822640	4967880	40	6790560
	△nsrR-(3)	1968900	5140520	0	7109420
	△nsrR-C-(1)	2118780	6021500	0	8140280
	△nsrR-C-(2)	2323160	6540900	20	8864080
	△nsrR-C-(3)	2081600	5992000	20	8073620
4	Kp85anc-(1)	1655740	14978640	4300	16638680	0.226257	6.09957e-11	7.14567e-11	0.000258434
	Kp85anc-(2)	2920820	24697840	8160	27626820	0.246238	3.78748e-11	3.43369e-11	0.000295365
	Kp85anc-(3)	2243520	21567120	5960	23816600	0.233138	4.51941e-11	4.94752e-11	0.000250246
	d10-2-(1)	3868480	8108500	10220	11987200	0.154163	1.13658e-10	9.40828e-11	0.000852576
	d10-2-(2)	4391020	8874660	11860	13277540	0.149074	1.05531e-10	6.47046e-11	0.000893238
	d10-2-(3)	5015680	9878320	13280	14907280	0.149074	9.02004e-11	5.37682e-11	0.00089084
	△nsrR-(1)	2214080	19950860	8940	22173880	0.193744	7.11931e-11	7.97679e-11	0.000403177
	△nsrR-(2)	3970120	30385340	15540	34371000	0.201835	4.32221e-11	3.97116e-11	0.000452125
	△nsrR-(3)	3713720	29514640	16620	33244980	0.204999	5.37497e-11	2.17584e-11	0.000499925
	△nsrR-C-(1)	2751000	23564300	9600	26324900	0.218508	5.6141e-11	5.12045e-11	0.000364674
	△nsrR-C-(2)	3178320	29124980	11500	32314800	0.2274	4.61225e-11	4.46765e-11	0.000355874
	△nsrR-C-(3)	3279380	29488800	10540	32778720	0.222536	4.03264e-11	3.00711e-11	0.00032155
6	Kp85anc-(1)	2957940	29597540	7320	32562800	0.188782	2.0353e-11	1.96946e-11	0.000224796
	Kp85anc-(2)	3030820	26019780	7020	29057620	0.196337	2.34342e-11	2.34147e-11	0.000241589
	Kp85anc-(3)	3517720	28761560	8940	32288220	0.189358	2.32369e-11	2.28874e-11	0.000276881
	d10-2-(1)	4791020	11287160	31440	16109620	0.171972	1.50558e-10	1.43062e-10	0.00195163
	d10-2-(2)	8133120	15943620	55680	24132420	0.16696	1.04562e-10	8.2301e-11	0.00230727
	d10-2-(3)	9350900	18195300	65440	27611640	0.16696	9.13552e-11	7.27642e-11	0.00237001
	△nsrR-(1)	4935920	32388180	28060	37352160	0.172432	4.37164e-11	4.14309e-11	0.000751228
	△nsrR-(2)	4568980	31612960	27000	36208940	0.177637	4.92235e-11	4.55103e-11	0.000745672
	△nsrR-(3)	2819200	26681180	20000	29520380	0.18401	7.56163e-11	4.17974e-11	0.000677498
	△nsrR-C-(1)	2432080	30302160	19440	32753680	0.188752	7.40848e-11	8.5366e-11	0.000593521
	△nsrR-C-(2)	3858700	40136460	29660	44024820	0.19035	5.12436e-11	5.1441e-11	0.000673711
	△nsrR-C-(3)	2217520	17771040	15620	20004180	0.187523	1.43444e-10	1.95517e-09	0.000780837
8	Kp85anc-(1)	8250680	16930000	11180	25191860	0.149996	1.69664e-11	1.5447e-11	0.000443794
	Kp85anc-(2)	4702500	45173880	15860	49892240	0.155558	1.5001e-11	1.46506e-11	0.000317885
	Kp85anc-(3)	4352460	44738700	15140	49106300	0.151517	1.5798e-11	1.53077e-11	0.000308311
	d10-2-(1)	15197560	31760900	129040	47087500	0.137649	5.0012e-11	5.0067e-11	0.00274043
	d10-2-(2)	13853880	29987820	131180	43972880	0.134736	6.03867e-11	5.11257e-11	0.0029832
	d10-2-(3)	15266040	28164720	129680	43560440	0.13375	5.72593e-11	4.91088e-11	0.00297701
	△nsrR-(1)	6666540	50985440	92340	57744320	0.138292	5.27155e-11	5.29862e-11	0.00159912
	△nsrR-(2)	4679320	50121240	61340	54861900	0.144826	5.32087e-11	5.223e-11	0.00111808
	△nsrR-(3)	4842320	48544400	60220	53446940	0.146541	5.27941e-11	2.82663e-11	0.00112672
	△nsrR-C-(1)	4761400	47025320	21360	51808080	0.154108	1.99122e-11	1.63249e-11	0.000412291
	△nsrR-C-(2)	2971680	39450200	22420	42444300	0.157485	4.32149e-11	5.29656e-11	0.000528222
	△nsrR-C-(3)	3180160	40973000	24980	44178140	0.150698	4.20193e-11	4.12578e-11	0.000565438
12	Kp85anc-(1)	6258920	18302400	140420	24701740	0.109298	1.83744e-10	1.84146e-10	0.00568462
	Kp85anc-(2)	4880040	26055480	229700	31165220	0.116551	2.71231e-10	3.10694e-10	0.0073704
	Kp85anc-(3)	5372520	15721340	183900	21277760	0.113973	3.76745e-10	3.97059e-10	0.00864283
	d10-2-(1)	9418720	9353600	237860	19010180	0.103001	3.93565e-10	4.27062e-10	0.0125122
	d10-2-(2)	20580840	15823060	452660	36856560	0.103105	1.88199e-10	1.6084e-10	0.0122817
	d10-2-(3)	15120080	12290460	335700	27746240	0.10217	2.51352e-10	2.3026e-10	0.0120989
	△nsrR-(1)	9689940	20874980	297060	30861980	0.102247	2.26212e-10	2.47276e-10	0.00962544
	△nsrR-(2)	9192040	21903360	320840	31416240	0.106856	2.53185e-10	2.70379e-10	0.0102126
	△nsrR-(3)	7772920	17030960	287500	25091380	0.108398	3.81982e-10	2.36637e-10	0.0114581
	△nsrR-C-(1)	4440320	20320980	161960	24923260	0.115704	3.28571e-10	4.62387e-10	0.00649835
	△nsrR-C-(2)	9076720	22506380	143900	31727000	0.117582	1.2335e-10	1.13212e-10	0.00453557
	△nsrR-C-(3)	4035080	9890020	80220	14005320	0.112618	6.05904e-10	NA	0.00572782
16	Kp85anc-(1)	13369780	13174400	247420	26791600	0.0830416	1.6673e-10	1.67135e-10	0.00923498
	Kp85anc-(2)	13452520	13202220	252540	26907280	0.0896682	1.87049e-10	1.99087e-10	0.00938556
	Kp85anc-(3)	13869920	13528000	262580	27660500	0.0881617	1.78892e-10	1.66535e-10	0.00949296
	d10-2-(1)	6309300	30527660	430100	37267060	0.0817315	2.54948e-10	2.96623e-10	0.011541
	d10-2-(2)	4466060	23921860	436020	28823940	0.0824171	4.33864e-10	4.08598e-10	0.015127
	d10-2-(3)	4637520	22247380	460440	27345340	0.0817708	4.80037e-10	5.07637e-10	0.016838
	△nsrR-(1)	5552920	39039280	913680	45505880	0.0798697	4.76396e-10	6.05692e-10	0.0200783
	△nsrR-(2)	4536500	31731140	858260	37125900	0.083411	6.73587e-10	9.38885e-10	0.0231176
	△nsrR-(3)	5717000	40375660	923880	47016540	0.0845599	4.46571e-10	3.18858e-10	0.0196501
	△nsrR-C-(1)	11011100	11968920	259840	23239860	0.0914385	3.0168e-10	3.41969e-10	0.0111808
	△nsrR-C-(2)	13960720	14261440	304560	28526720	0.0928366	2.19187e-10	2.01088e-10	0.0106763
	△nsrR-C-(3)	17212120	18931500	376500	36520120	0.0897168	1.5022e-10	1.43663e-10	0.0103094
24	Kp85anc-(1)	33506520	14886680	811960	49205160	0.0574276	1.20702e-10	1.27102e-10	0.0165015
	Kp85anc-(2)	25391780	13483120	793880	39668780	0.0619365	2.04034e-10	2.24912e-10	0.0200127
	Kp85anc-(3)	36747940	15725240	870220	53343400	0.0613593	1.15612e-10	1.11877e-10	0.0163135
	d10-2-(1)	14116220	27202520	1016180	42334920	0.0561151	2.274e-10	2.63083e-10	0.0240034
	d10-2-(2)	16346940	33975280	1108820	51431040	0.0571976	1.4253e-10	1.31596e-10	0.0215594
	d10-2-(3)	13301100	28809500	918660	43029260	0.0567074	1.72951e-10	2.01783e-10	0.0213497
	△nsrR-(1)	10835580	22984340	1525020	35344940	0.0555229	5.09209e-10	6.17512e-10	0.0431468
	△nsrR-(2)	20125760	23992200	2980080	47098040	0.0580135	4.66785e-10	5.78649e-10	0.063274
	△nsrR-(3)	21224340	25041960	4137880	50404180	0.0588577	5.45248e-10	3.91323e-10	0.082094
	△nsrR-C-(1)	31086140	13676300	884520	45646960	0.0633822	1.7031e-10	1.8482e-10	0.0193774
	△nsrR-C-(2)	31035200	12819060	836080	44690340	0.0641107	1.77068e-10	1.62226e-10	0.0187083
	△nsrR-C-(3)	32670560	13810720	894320	33564880	0.0625203	1.62805e-10	1.68647e-10	0.0266445
Note:
(i) both SM and ASM were calculated by the online conjugator and the uploaded spreadsheet was available in suppl. dataset 4 (https://ibz-shiny.ethz.ch/jhuisman/conjugator/) (Huisman et al., 2022, https://doi.org/10.1016/j.plasmid.2022.102627)
(ii) the data calculated by SM were present in main Fig.3a, while others present in supplementary Fig.S7
