# Supplementary material for: Evolution of triclosan resistance modulates bacterial permissiveness to multidrug resistance plasmids and phages
Source: Nat Commun. 2024 Apr 30;15:3654. doi: 10.1038/s41467-024-48006-9 (PMC11061290; doi:10.1038/s41467-024-48006-9)
Supplement: Supplementary file 4 — Source Data [file 41467_2024_48006_MOESM4_ESM.zip › Source data 3 (Fig.3b-c bacterial density and TR-SM-ASM results).xlsx]

## Sheet: Ψ(mixed growth)
AMR Plasmid	Recipient strain	bacterial density (cell counts/mL)								growth rate(Ψ)-equation(1)
		0h	4h	6h	8h	12h	16h	24h		ψ4	ψ6	ψ8	ψ12	ψ16	ψ24
pA/C_MCR-8	Kp85anc-(1)	0.119	0.404	0.43	0.452	0.514	0.528	0.531		0.305573	0.21411	0.16682	0.121925	0.0931233	0.0623183
	Kp85anc-(2)	0.118	0.409	0.441	0.474	0.588	0.695	0.806		0.308648	0.21832	0.17276	0.133134	0.110299	0.0797067
	Kp85anc-(3)	0.119	0.412	0.441	0.479	0.602	0.716	0.823		0.310475	0.21832	0.174072	0.135094	0.11216	0.0805764
	d10-2-(1)	0.119	0.388	0.415	0.436	0.516	0.619	0.757		0.29547	0.208193	0.162315	0.122249	0.103061	0.0770933
	d10-2-(2)	0.118	0.386	0.416	0.435	0.522	0.628	0.774		0.294178	0.208594	0.162028	0.123212	0.103964	0.0780187
	d10-2-(3)	0.121	0.388	0.416	0.44	0.535	0.654	0.796		0.29547	0.208594	0.163456	0.125262	0.106499	0.0791865
	△nsrR-(1)	0.122	0.404	0.435	0.477	0.602	0.721	0.826		0.305573	0.216037	0.173549	0.135094	0.112595	0.080728
	△nsrR-(2)	0.124	0.397	0.431	0.474	0.601	0.721	0.826		0.301203	0.214497	0.17276	0.134956	0.112595	0.080728
	△nsrR-(3)	0.121	0.399	0.432	0.48	0.612	0.732	0.834		0.302459	0.214884	0.174333	0.136467	0.113541	0.0811296
	△nsrR-C-(1)	0.123	0.386	0.42	0.464	0.592	0.708	0.814		0.294178	0.210189	0.170095	0.133699	0.111458	0.0801182
	△nsrR-C-(2)	0.127	0.397	0.43	0.477	0.613	0.731	0.836		0.301203	0.21411	0.173549	0.136603	0.113456	0.0812294
	△nsrR-C-(3)	0.13	0.395	0.43	0.472	0.592	0.712	0.834		0.299941	0.21411	0.172232	0.133699	0.11181	0.0811296
pX4_MCR-1	Kp85anc-(1)	0.123	0.421	0.458	0.508	0.646	0.754	0.862		0.315877	0.224624	0.18142	0.140973	0.115392	0.0825055
	Kp85anc-(2)	0.121	0.408	0.434	0.458	0.517	0.548	0.556		0.308036	0.215654	0.168468	0.12241	0.095447	0.0642352
	Kp85anc-(3)	0.121	0.414	0.451	0.495	0.62	0.723	0.822		0.311686	0.222057	0.178179	0.13755	0.112768	0.0805257
	d10-2-(1)	0.118	0.374	0.396	0.411	0.446	0.478	0.492		0.286283	0.200382	0.154934	0.1101	0.0869055	0.0591398
	d10-2-(2)	0.118	0.384	0.414	0.439	0.509	0.56	0.574		0.29288	0.20779	0.163172	0.12111	0.0968008	0.0655627
	d10-2-(3)	0.119	0.379	0.401	0.417	0.455	0.489	0.508		0.289603	0.202473	0.156745	0.111764	0.0883274	0.0604732
	△nsrR-(1)	0.118	0.391	0.424	0.463	0.556	0.627	0.654		0.297396	0.211768	0.169825	0.12847	0.103864	0.0709993
	△nsrR-(2)	0.12	0.387	0.41	0.432	0.487	0.514	0.525		0.294825	0.206172	0.161163	0.117428	0.0914437	0.0618448
	△nsrR-(3)	0.127	0.398	0.432	0.481	0.609	0.729	0.839		0.301832	0.214884	0.174593	0.136058	0.113284	0.0813786
	△nsrR-C-(1)	0.139	0.394	0.434	0.491	0.645	0.76	0.853		0.299307	0.215654	0.177165	0.140844	0.115887	0.0820682
	△nsrR-C-(2)	0.141	0.396	0.432	0.491	0.64	0.763	0.875		0.300573	0.214884	0.177165	0.140195	0.116133	0.0831292
	△nsrR-C-(3)	0.149	0.404	0.437	0.485	0.623	0.745	0.856		0.305573	0.216802	0.175628	0.137952	0.114641	0.0822145
pFII_MCR-8	Kp85anc-(1)	0.121	0.407	0.429	0.449	0.474	0.477	0.475		0.307422	0.213722	0.165987	0.115174	0.0867746	0.0576746
	Kp85anc-(2)	0.121	0.409	0.433	0.451	0.479	0.482	0.48		0.308648	0.215269	0.166543	0.116048	0.0874263	0.0581109
	Kp85anc-(3)	0.12	0.403	0.427	0.446	0.471	0.474	0.471		0.304953	0.212943	0.165149	0.114645	0.0863802	0.0573223
	d10-2-(1)	0.119	0.367	0.391	0.404	0.429	0.451	0.466		0.28156	0.198264	0.152786	0.106861	0.0832715	0.0568776
	d10-2-(2)	0.12	0.371	0.395	0.41	0.44	0.467	0.486		0.28427	0.19996	0.154629	0.108971	0.0854504	0.0586285
	d10-2-(3)	0.119	0.369	0.393	0.407	0.434	0.461	0.479		0.282918	0.199114	0.153711	0.107827	0.0846422	0.058024
	△nsrR-(1)	0.12	0.381	0.404	0.422	0.45	0.461	0.466		0.290919	0.203715	0.158235	0.110844	0.0846422	0.0568776
	△nsrR-(2)	0.123	0.385	0.407	0.422	0.437	0.433	0.428		0.29353	0.204948	0.158235	0.108401	0.0807259	0.0533333
	△nsrR-(3)	0.143	0.385	0.409	0.427	0.445	0.447	0.451		0.29353	0.205765	0.159708	0.109913	0.0827147	0.0555143
	△nsrR-C-(1)	0.151	0.382	0.406	0.425	0.45	0.456	0.464		0.291574	0.204538	0.159121	0.110844	0.0839606	0.0566984
	△nsrR-C-(2)	0.148	0.383	0.408	0.428	0.449	0.458	0.468		0.292228	0.205357	0.16	0.110658	0.0842341	0.057056
	△nsrR-C-(3)	0.154	0.395	0.43	0.479	0.574	0.647	0.739		0.299941	0.21411	0.174072	0.131125	0.105826	0.0760906
pX3_NDM-5	Kp85anc-(1)	0.124	0.413	0.447	0.499	0.631	0.734	0.829		0.311081	0.220573	0.179185	0.139015	0.113712	0.080879
	Kp85anc-(2)	0.121	0.402	0.426	0.449	0.498	0.526	0.535		0.304332	0.212553	0.165987	0.11929	0.0928861	0.062631
	Kp85anc-(3)	0.121	0.4	0.426	0.448	0.5	0.527	0.536		0.303085	0.212553	0.165709	0.119624	0.0930048	0.0627088
	d10-2-(1)	0.121	0.365	0.387	0.403	0.451	0.485	0.5		0.280193	0.19655	0.152477	0.111029	0.0878141	0.0598119
	d10-2-(2)	0.122	0.372	0.393	0.406	0.439	0.467	0.483		0.284943	0.199114	0.153404	0.108781	0.0854504	0.0583705
	d10-2-(3)	0.122	0.367	0.39	0.404	0.44	0.469	0.484		0.28156	0.197837	0.152786	0.108971	0.0857175	0.0584567
	△nsrR-(1)	0.12	0.373	0.402	0.429	0.493	0.52	0.536		0.285614	0.202888	0.160292	0.118449	0.0921691	0.0627088
	△nsrR-(2)	0.121	0.383	0.406	0.425	0.472	0.493	0.507		0.292228	0.204538	0.159121	0.114821	0.0888366	0.0603911
	△nsrR-(3)	0.152	0.393	0.418	0.441	0.494	0.516	0.53		0.298672	0.209393	0.16374	0.118618	0.0916865	0.0622397
	△nsrR-C-(1)	0.158	0.381	0.406	0.432	0.49	0.516	0.532		0.290919	0.204538	0.161163	0.11794	0.0916865	0.0623967
	△nsrR-C-(2)	0.151	0.382	0.409	0.436	0.485	0.506	0.523		0.291574	0.205765	0.162315	0.117085	0.0904633	0.0616857
	△nsrR-C-(3)	0.151	0.39	0.418	0.441	0.506	0.537	0.554		0.296756	0.209393	0.16374	0.120618	0.0941797	0.064085

## Sheet: Fig.3b by plating
Yang et al.
Supplementary dataset |conjugation rates for Fig.3b and supplementary Fig.S7
AMR Plasmid	Strain ID	bacterial density (cell counts/mL) t=24h					bacterial density (cell counts/mL) t=0h			growth rate (Ψ)	Conjugation frequency
		D(24)	R24(CFU)	T24(CFU)	N24		D0(CFU)	R0(CFU)	N0	(from sheet 1)	SM*	ASM*	T/R
pX4_MCR-1	Kp85anc-(1)	19000000000	27000000000	310000	46000310000		21000000	10000000	31000000	0.315877	4.2192e-17	1.91886e-17	1.14815e-05
	Kp85anc-(2)	15000000000	32000000000	470000	47000470000		1000000	10000000	11000000	0.308036	6.94932e-17	2.69997e-17	1.46875e-05
	Kp85anc-(3)	22000000000	28000000000	380000	50000380000		10000000	10000000	20000000	0.311686	5.28596e-17	9.18177e-18	1.35714e-05
	d10-2-(1)	15000000000	28000000000	1700000	43001700000		9000000	28000000	37000000	0.286283	3.33091e-16	1.5943e-16	6.07143e-05
	d10-2-(2)	23000000000	27000000000	2800000	50002800000		11000000	27000000	38000000	0.29288	3.18124e-16	1.40925e-16	0.000103704
	d10-2-(3)	20000000000	34000000000	2100000	54002100000		9000000	24000000	33000000	0.289603	2.16517e-16	9.16153e-17	6.17647e-05
	△nsrR-(1)	16000000000	60000000000	1800000	76001800000		19000000	17000000	36000000	0.297396	1.35522e-16	5.34099e-17	3e-05
	△nsrR-(2)	13000000000	70000000000	1900000	83001900000		17000000	16000000	33000000	0.294825	1.59367e-16	4.7589e-17	2.71429e-05
	△nsrR-(3)	16000000000	50000000000	2200000	66002200000		20000000	16000000	36000000	0.301832	2.02135e-16	6.97659e-17	4.4e-05
	△nsrR-C-(1)	16000000000	22000000000	310000	38000310000		23000000	27000000	50000000	0.299307	6.94533e-17	2.64322e-17	1.40909e-05
	△nsrR-C-(2)	20000000000	24000000000	280000	44000280000		14000000	16000000	30000000	0.300573	4.60383e-17	2.95406e-17	1.16667e-05
	△nsrR-C-(3)	26000000000	20000000000	360000	46000360000		18000000	18000000	36000000	0.305573	5.1725e-17	2.17674e-17	1.8e-05
pFII_MCR-8	Kp85anc-(1)	25000000000	30000000000	87000000	55087000000		90000000	40000000	130000000	0.307422	8.3331e-15	2.92478e-15	0.0029
	Kp85anc-(2)	32000000000	29000000000	92000000	61092000000		11000000	15000000	26000000	0.308648	7.87184e-15	1.59088e-15	0.00317241
	Kp85anc-(3)	28000000000	32000000000	64000000	60064000000		10896760	14000000	24896760	0.304953	5.35106e-15	1.66483e-15	0.002
	d10-2-(1)	25000000000	3100000000	320000000	28420000000		180000000	140000000	320000000	0.28156	3.13725e-13	1.74416e-13	0.103226
	d10-2-(2)	26000000000	1600000000	210000000	27810000000		13000000	12000000	25000000	0.28427	3.43944e-13	1.47438e-13	0.13125
	d10-2-(3)	32000000000	2200000000	260000000	34460000000		14000000	16000000	30000000	0.282918	1.97337e-13	1.89789e-13	0.118182
	△nsrR-(1)	2200000000	2600000000	570000000	5370000000		40000000	1000000	41000000	0.290919	6.39173e-12	2.36027e-12	0.219231
	△nsrR-(2)	1700000000	2100000000	400000000	4200000000		50000000	3000000	53000000	0.29353	5.13506e-12	5.84184e-12	0.190476
	△nsrR-(3)	2700000000	2600000000	540000000	5840000000		30000000	1000000	31000000	0.29353	4.73744e-12	2.25549e-12	0.207692
	△nsrR-C-(1)	13000000000	21000000000	130000000	34130000000		10000000	1000000	11000000	0.291574	3.0258e-14	3.02725e-14	0.00619048
	△nsrR-C-(2)	16000000000	23000000000	110000000	39110000000		30000000	10000000	40000000	0.292228	2.34625e-14	2.42486e-14	0.00478261
	△nsrR-C-(3)	19000000000	28000000000	150000000	47150000000		20000000	1000000	21000000	0.299941	1.69545e-14	1.73152e-14	0.00535714
pX3_NDM-5	Kp85anc-(1)	9000000000	20000000000	14000	29000014000		50000000	50000000	100000000	0.311081	6.99462e-18	7.67467e-19	7e-07
	Kp85anc-(2)	9000000000	21000000000	16000	30000016000		40000000	90000000	130000000	0.304332	7.88879e-18	1.73052e-19	7.61905e-07
	Kp85anc-(3)	8000000000	16000000000	12000	24000012000		60000000	70000000	130000000	0.303085	8.35147e-18	5.89567e-19	7.5e-07
	d10-2-(1)	20000000000	24000000000	130000	44000130000		14000000	18000000	32000000	0.280193	2.36562e-17	7.29215e-18	5.41667e-06
	d10-2-(2)	17000000000	28000000000	170000	45000170000		40000000	15000000	55000000	0.284943	3.17831e-17	1.30868e-18	6.07143e-06
	d10-2-(3)	26000000000	19000000000	121000	45000121000		24000000	26000000	50000000	0.28156	2.21552e-17	NA	6.36842e-06
	△nsrR-(1)	5000000000	31000000000	145000	32000145000		60000000	20000000	80000000	0.285614	8.36488e-17	NA	4.67742e-06
	△nsrR-(2)	6000000000	30000000000	149000	37000149000		70000000	50000000	120000000	0.292228	7.30457e-17	NA	4.96667e-06
	△nsrR-(3)	6000000000	28000000000	140000	32000140000		90000000	60000000	74000000	0.298672	6.01979e-17	8.73701e-18	5e-06
	△nsrR-C-(1)	14000000000	21000000000	18000	35000018000		19000000	22000000	41000000	0.290919	5.37842e-18	1.70576e-19	8.57143e-07
	△nsrR-C-(2)	19000000000	23000000000	20000	42000020000		11000000	26000000	37000000	0.291574	3.61279e-18	1.37579e-18	8.69565e-07
	△nsrR-C-(3)	22000000000	29000000000	26000	51000026000		60000000	50000000	110000000	0.296756	3.00932e-18	4.30349e-19	8.96552e-07
* Note:
(i) both SM and ASM were calculated by the online conjugator and the uploaded spreadsheet was available in suppl. dataset 4 (https://ibz-shiny.ethz.ch/jhuisman/conjugator/) (Huisman et al., 2022, https://doi.org/10.1016/j.plasmid.2022.102627)
(ii) the data calculated by SM were present in main Fig.3b, while others present in supplementary Fig.S7

## Sheet: Fig.3c by flow
Yang et al.
Supplementary dataset |conjugation rates for Fig.3c and supplementary Fig.S8
AMR Plasmid	Strain ID	bacterial density (cell counts/mL) t=24h					bacterial density (cell counts/mL) t=0h			growth rate (Ψ)	Conjugation frequency
		D24	R24	T24	N24		D0	R0	N0	(from sheet 1)	SM*	ASM*	T/N
pA/C_MCR-8	Kp85anc-(1)	11182000	23891000	195000	39304000		1023300	746000	2084500	0.305573	4.72844e-11	2.99241e-11	0.00496133
	Kp85anc-(2)	27928000	98000000	878000	153052000		675600	469500	1372400	0.308648	2.54031e-11	5.78006e-12	0.00573661
	Kp85anc-(3)	21578000	81253000	756000	127512000		638800	425500	1281700	0.310475	3.43432e-11	9.42591e-12	0.00592885
	d10-2-(1)	1786000	5306000	55000	8337000		579700	513800	1185000	0.29547	5.33429e-10	3.33872e-10	0.0065971
	d10-2-(2)	1747000	5566000	43000	8580000		1443300	1361700	3072700	0.294178	5.51251e-10	NA	0.00501166
	d10-2-(3)	1468000	6018900	76000	15966000		670600	645700	1514900	0.29547	7.91924e-10	2.965e-10	0.00476012
	△nsrR-(1)	5473000	4141000	358000	13545000		511600	296800	1046900	0.305573	1.27211e-09	3.88192e-10	0.0264304
	△nsrR-(2)	3923000	4500000	347000	10174000		914000	677700	1865100	0.301203	1.75058e-09	5.85018e-10	0.0341065
	△nsrR-(3)	3224000	3853000	219000	8462000		588500	371200	1062900	0.302459	1.53605e-09	4.29956e-10	0.0258804
	△nsrR-C-(1)	87111000	45725000	2335000	142236000		920900	851800	1981800	0.294178	4.5012e-11	1.95851e-11	0.0164164
	△nsrR-C-(2)	189554000	135765000	6897000	427791000		961300	339900	2023300	0.301203	2.03284e-11	1.3175e-11	0.0161224
	△nsrR-C-(3)	173876000	90345000	5230000	287105000		979100	860400	2094400	0.299941	2.48623e-11	1.08561e-11	0.0182163
pX4_MCR-1	Kp85anc-(1)	162938000	139891000	18000	266190000		1313500	1520500	3145500	0.315877	5.56148e-14	2.50877e-14	6.76209e-05
	Kp85anc-(2)	283152000	171807000	46000	467617000		912000	830400	1924100	0.308036	6.73387e-14	2.60758e-14	9.83711e-05
	Kp85anc-(3)	177000000	130917000	10000	219021000		1255600	1172800	2648900	0.311686	3.72558e-14	6.42643e-15	4.56577e-05
	d10-2-(1)	12293800	139891000	18000	266190000		1313500	1520500	3145500	0.286283	8.76277e-13	4.15728e-13	6.76209e-05
	d10-2-(2)	18843000	18424000	4000	41922000		693000	778000	1668000	0.29288	8.45608e-13	3.63183e-13	9.54153e-05
	d10-2-(3)	39459000	49072000	14000	98863000		1541300	1774300	3653000	0.289603	5.26182e-13	2.1613e-13	0.00014161
	△nsrR-(1)	6254000	9164000	1000	17470000		916200	950400	2216300	0.297396	1.43408e-12	5.43815e-13	5.7241e-05
	△nsrR-(2)	5621000	21438000	4000	32281000		789300	695400	1645200	0.294825	2.6787e-12	7.78722e-13	0.000123912
	△nsrR-(3)	2745900	23072000	1400	98863000		1541300	1774300	3653000	0.301832	1.86224e-12	7.49217e-13	1.4161e-05
	△nsrR-C-(1)	36700000	140917000	1000	199021000		1255600	1172800	2648900	0.299307	1.54401e-14	5.81433e-15	5.0246e-06
	△nsrR-C-(2)	66210000	214380000	4000	32281000		789300	695400	1645200	0.300573	2.23435e-14	1.42742e-14	0.000123912
	△nsrR-C-(3)	42230000	294320000	2000	42742000		672200	638100	1446000	0.305573	1.20598e-14	5.06041e-15	4.67924e-05
pFII_MCR-8	Kp85anc-(1)	18548400	52979000	58000	513449000		875100	1094200	2163800	0.307422	4.35435e-12	1.49632e-12	0.000112962
	Kp85anc-(2)	22316000	41148000	32000	11507000		602300	697300	1481700	0.308648	2.82911e-12	5.60954e-13	0.00278092
	Kp85anc-(3)	16390000	37630000	32000	9157000		447000	437800	1072000	0.304953	3.95288e-12	1.21163e-12	0.00349459
	d10-2-(1)	13310000	45110000	851000	6993000		565800	537600	1337800	0.28156	1.10181e-10	5.99427e-11	0.121693
	d10-2-(2)	10390000	32630000	606000	91570000		447000	437800	1072000	0.28427	1.27803e-10	5.23785e-11	0.00661789
	d10-2-(3)	11135000	23861000	543000	38636000		378200	418600	928000	0.282918	1.14461e-10	1.0523e-10	0.0140542
	△nsrR-(1)	36486000	21562000	2420000	77768000		984100	828400	2045000	0.290919	2.31126e-10	7.33675e-11	0.0311182
	△nsrR-(2)	15608000	15731000	1294000	37190000		564000	476500	1203800	0.29353	2.7737e-10	2.75758e-10	0.0347943
	△nsrR-(3)	13343000	14297000	1022000	32980000		578000	502700	1242600	0.29353	3.84139e-10	1.58513e-10	0.0309885
	△nsrR-C-(1)	40200000	77370000	143000	15847000		1182300	1151200	2650800	0.291574	2.99561e-12	2.9272e-12	0.00902379
	△nsrR-C-(2)	71730000	66462000	412000	49784000		2771500	2831400	6298900	0.292228	7.06102e-12	7.04907e-12	0.00827575
	△nsrR-C-(3)	59203000	50994000	387000	57975000		710200	661900	1583000	0.299941	7.7982e-12	7.87652e-12	0.00667529
Note:
(i) both SM and ASM were calculated by the online conjugator and the uploaded spreadsheet was available in suppl. dataset 4 (https://ibz-shiny.ethz.ch/jhuisman/conjugator/) (Huisman et al., 2022, https://doi.org/10.1016/j.plasmid.2022.102627)
(ii) the data calculated by SM were present in main Fig.3c, while others present in supplementary Fig.S8
