# Supplementary material for: Evolution of triclosan resistance modulates bacterial permissiveness to multidrug resistance plasmids and phages
Source: Nat Commun. 2024 Apr 30;15:3654. doi: 10.1038/s41467-024-48006-9 (PMC11061290; doi:10.1038/s41467-024-48006-9)
Supplement: Supplementary file 4 — Source Data [file 41467_2024_48006_MOESM4_ESM.zip › Source data 4 (raw data for Huisman's online calculations).xlsx]

## Sheet: Fig.2d SM method(by plating)
AMR Plasmid	Strain ID	growth rate (Ψ)			initial density (t=0 h)			final density (t=24 h)			Time (t, h)
		psi.D	psi.R	psi.T	D.0	R.0	T.0	D.t	R.t	T.t
pX3_NDM-5	Kp85anc-(1)	0.0594965	0.067437	0.0641465	50000000	50000000	0	9000000000	18000000000	8000	24
	Kp85anc-(2)	0.0526348	0.0672886	0.0445263	40000000	150000000	0	9000000000	18000000000	11000	24
	Kp85anc-(3)	0.0555285	0.0705066	0.0452579	60000000	120000000	0	8000000000	18000000000	14000	24
	d7-1-(1)	0.0594965	0.0650232	0.0498805	70000000	90000000	0	7000000000	18000000000	110000	24
	d7-1-(2)	0.0526348	0.0649428	0.0480968	50000000	60000000	0	21000000000	18000000000	75000	24
	d7-1-(3)	0.0555285	0.0629128	0.0471844	20000000	70000000	0	9000000000	18000000000	140000	24
	d7-2-(1)	0.0594965	0.0639844	0.0692976	60000000	10000000	0	25000000000	18000000000	100000	24
	d7-2-(2)	0.0526348	0.0635687	0.0356823	50000000	90000000	0	22000000000	18000000000	57000	24
	d7-2-(3)	0.0555285	0.0661603	0.0390157	40000000	80000000	0	18000000000	18000000000	48000	24
	d7-3-(1)	0.0594965	0.0643549	0.0444692	40000000	60000000	0	22000000000	18000000000	82000	24
	d7-3-(2)	0.0526348	0.0647984	0.032432	10000000	70000000	0	30000000000	18000000000	95000	24
	d7-3-(3)	0.0555285	0.0627995	0.0475191	10000000	50000000	0	23000000000	18000000000	87000	24
	d7-4-(1)	0.0594965	0.0651102	0.0554431	90000000	60000000	0	46000000000	18000000000	133000	24
	d7-4-(2)	0.0526348	0.0632007	0.0449967	110000000	120000000	0	49000000000	18000000000	105000	24
	d7-4-(3)	0.0555285	0.0631127	0.0730117	70000000	70000000	0	50000000000	18000000000	132000	24
	d7-5-(1)	0.0594965	0.0626699	0.079395	30000000	40000000	0	13000000000	18000000000	90000	24
	d7-5-(2)	0.0526348	0.0594311	0.0402551	50000000	20000000	0	12000000000	18000000000	50000	24
	d7-5-(3)	0.0555285	0.0608571	0.0265353	70000000	10000000	0	11000000000	18000000000	70000	24
	d10-2-(1)	0.0594965	0.0655775	0.0776653	60000000	20000000	0	4000000000	18000000000	135000	24
	d10-2-(2)	0.0526348	0.0651102	0.0290318	60000000	50000000	0	6000000000	18000000000	145000	24
	d10-2-(3)	0.0555285	0.0638981	0.0234035	60000000	70000000	0	6000000000	18000000000	149000	24
	d10-3-(1)	0.0594965	0.0628442	0.0538599	50000000	50000000	0	18000000000	18000000000	140000	24
	d10-3-(2)	0.0526348	0.0643203	0.0380172	30000000	110000000	0	14000000000	18000000000	124000	24
	d10-3-(3)	0.0555285	0.063484	0.0455947	50000000	30000000	0	14000000000	18000000000	177000	24
pX4_MCR-1	Kp85anc-(1)	0.0690274	0.067437	0.0766005	400000000	40000000	0	22000000000	27000000000	410000	24
	Kp85anc-(2)	0.0713665	0.0672886	0.0523434	800000000	30000000	0	15000000000	32000000000	510000	24
	Kp85anc-(3)	0.0716509	0.0705066	0.0482417	260000000	50000000	0	22000000000	28000000000	520000	24
	d7-1-(1)	0.0690274	0.0650232	0.074322	180000000	50000000	0	17000000000	23000000000	2800000	24
	d7-1-(2)	0.0713665	0.0649428	0.0595425	240000000	90000000	0	16000000000	25000000000	4500000	24
	d7-1-(3)	0.0716509	0.0629128	0.054434	210000000	100000000	0	21000000000	30000000000	3600000	24
	d7-2-(1)	0.0690274	0.0639844	0.0789844	400000000	90000000	0	24000000000	31000000000	5900000	24
	d7-2-(2)	0.0713665	0.0635687	0.0457755	300000000	90000000	0	22000000000	28000000000	3800000	24
	d7-2-(3)	0.0716509	0.0661603	0.0447415	270000000	60000000	0	25000000000	30000000000	3400000	24
	d7-3-(1)	0.0690274	0.0643549	0.077581	400000000	140000000	0	33000000000	26000000000	2600000	24
	d7-3-(2)	0.0713665	0.0647984	0.0666101	260000000	190000000	0	29000000000	37000000000	4600000	24
	d7-3-(3)	0.0716509	0.0627995	0.0551462	900000000	160000000	0	24000000000	28000000000	3700000	24
	d7-4-(1)	0.0690274	0.0651102	0.0804311	600000000	190000000	0	22000000000	64000000000	3800000	24
	d7-4-(2)	0.0713665	0.0632007	0.0605524	330000000	250000000	0	28000000000	59000000000	5500000	24
	d7-4-(3)	0.0716509	0.0631127	0.0519597	700000000	50000000	0	27000000000	61000000000	4200000	24
	d7-5-(1)	0.0690274	0.0626699	0.0847087	190000000	120000000	0	16000000000	20000000000	4700000	24
	d7-5-(2)	0.0713665	0.0594311	0.0559751	180000000	80000000	0	18000000000	14000000000	4200000	24
	d7-5-(3)	0.0716509	0.0608571	0.0469087	110000000	80000000	0	19000000000	23000000000	3800000	24
	d10-2-(1)	0.0690274	0.0655775	0.0751874	700000000	60000000	0	15000000000	28000000000	6700000	24
	d10-2-(2)	0.0713665	0.0651102	0.0515113	190000000	60000000	0	23000000000	27000000000	5800000	24
	d10-2-(3)	0.0716509	0.0638981	0.0508799	200000000	70000000	0	20000000000	34000000000	6300000	24
	d10-3-(1)	0.0690274	0.0628442	0.0781181	330000000	150000000	0	12000000000	15000000000	5100000	24
	d10-3-(2)	0.0713665	0.0643203	0.0466853	280000000	190000000	0	21000000000	25000000000	6600000	24
	d10-3-(3)	0.0716509	0.063484	0.0499457	320000000	190000000	0	15000000000	31000000000	6200000	24
pFII_MCR-8	Kp85anc-(1)	0.0962179	0.067437	0.0783683	320000000	330000000	0	25000000000	30000000000	3200000	24
	Kp85anc-(2)	0.0706464	0.0672886	0.0490516	410000000	40000000	0	32000000000	29000000000	3000000	24
	Kp85anc-(3)	0.0699533	0.0705066	0.0555166	360000000	370000000	0	28000000000	32000000000	2700000	24
	d7-1-(1)	0.0962179	0.0650232	0.0880178	130000000	90000000	0	8000000000	2300000000	24000000	24
	d7-1-(2)	0.0706464	0.0649428	0.0557839	40000000	100000000	0	7000000000	3500000000	23000000	24
	d7-1-(3)	0.0699533	0.0629128	0.0575911	90000000	140000000	0	4000000000	2900000000	33000000	24
	d7-2-(1)	0.0962179	0.0639844	0.0843608	60000000	170000000	0	7000000000	64000000000	11000000	24
	d7-2-(2)	0.0706464	0.0635687	0.0508441	50000000	80000000	0	11000000000	46000000000	13000000	24
	d7-2-(3)	0.0699533	0.0661603	0.0496495	50000000	100000000	0	10000000000	61000000000	17000000	24
	d7-3-(1)	0.0962179	0.0643549	0.0786028	60000000	240000000	0	6000000000	5300000000	56000000	24
	d7-3-(2)	0.0706464	0.0647984	0.0515586	80000000	180000000	0	7000000000	5200000000	55000000	24
	d7-3-(3)	0.0699533	0.0627995	0.0499197	110000000	200000000	0	13000000000	5100000000	59000000	24
	d7-4-(1)	0.0962179	0.0651102	0.0783764	140000000	70000000	0	25000000000	3400000000	59000000	24
	d7-4-(2)	0.0706464	0.0632007	0.0526098	250000000	30000000	0	22000000000	3900000000	48000000	24
	d7-4-(3)	0.0699533	0.0631127	0.0495787	250000000	50000000	0	11000000000	4700000000	61000000	24
	d7-5-(1)	0.0962179	0.0626699	0.0768257	180000000	140000000	0	8000000000	18000000000	28000000	24
	d7-5-(2)	0.0706464	0.0594311	0.0467189	240000000	100000000	0	6000000000	28000000000	27000000	24
	d7-5-(3)	0.0699533	0.0608571	0.0538777	190000000	150000000	0	13000000000	29000000000	34000000	24
	d10-2-(1)	0.0962179	0.0655775	0.0863289	180000000	140000000	0	7000000000	6000000000	29000000	24
	d10-2-(2)	0.0706464	0.0651102	0.0592887	230000000	120000000	0	12000000000	9000000000	25000000	24
	d10-2-(3)	0.0699533	0.0638981	0.0541079	140000000	160000000	0	6000000000	14000000000	36000000	24
	d10-3-(1)	0.0962179	0.0628442	0.0818076	270000000	240000000	0	5000000000	112000000000	31000000	24
	d10-3-(2)	0.0706464	0.0643203	0.0595162	150000000	270000000	0	9000000000	13000000000	30000000	24
	d10-3-(3)	0.0699533	0.063484	0.0703124	230000000	270000000	0	8000000000	14000000000	26000000	24

## Sheet: Fig.2e SM method(by flow)
AMR Plasmid	Strain ID	growth rate (Ψ)			initial density (t=0 h)			final density (t=24 h)			Time (t, h)
		psi.D	psi.R	psi.T	D.0	R.0	T.0	D.t	R.t	T.t
pX4_MCR-1	Kp85anc-(1)	0.0690274	0.067437	0.0766005	1230000	1270000	0	13800000	53600000	2000	24
	Kp85anc-(2)	0.0713665	0.0672886	0.0523434	3050000	3690000	0	47100000	64600000	9000	24
	Kp85anc-(3)	0.0716509	0.0705066	0.0482417	1630000	1950000	0	27400000	32500000	5000	24
	d7-1-(1)	0.0690274	0.0650232	0.074322	4460000	4460000	0	27900000	36600000	13000	24
	d7-1-(2)	0.0713665	0.0649428	0.0595425	2100000	2290000	0	23800000	38000000	17000	24
	d7-1-(3)	0.0716509	0.0629128	0.054434	2640000	3190000	0	28100000000	36900000	20000000	24
	d7-2-(1)	0.0690274	0.0639844	0.0789844	1460000	1320000	0	58400000	44800000	16000	24
	d7-2-(2)	0.0713665	0.0635687	0.0457755	2010000	2600000	0	131000000	118000000	34000	24
	d7-2-(3)	0.0716509	0.0661603	0.0447415	10500000	12000000	0	102000000	96300000	20000	24
	d7-3-(1)	0.0690274	0.0643549	0.077581	3050000	2060000	0	61700000	32400000	28000	24
	d7-3-(2)	0.0713665	0.0647984	0.0666101	2160000	1500000	0	47200000	58600000	27000	24
	d7-3-(3)	0.0716509	0.0627995	0.0551462	3250000	2360000	0	60100000	70500000	44000	24
	d7-4-(1)	0.0690274	0.0651102	0.0804311	2770000	2610000	0	40400000	49300000	9000	24
	d7-4-(2)	0.0713665	0.0632007	0.0605524	12500000	12400000	0	40000000	48600000	12000	24
	d7-4-(3)	0.0716509	0.0631127	0.0519597	3130000	2400000	0	32500000	43700000	11000	24
	d7-5-(1)	0.0690274	0.0626699	0.0847087	1780000	3570000	0	59600000	68600000	18000	24
	d7-5-(2)	0.0713665	0.0594311	0.0559751	1720000	3960000	0	65400000	73800000	23000	24
	d7-5-(3)	0.0716509	0.0608571	0.0469087	8800000	19900000	0	62900000	70900000	22000	24
	d10-2-(1)	0.0690274	0.0655775	0.0751874	3000000	3410000	0	24400000	42200000	22000	24
	d10-2-(2)	0.0713665	0.0651102	0.0515113	8900000	11700000	0	25600000	44700000	27000	24
	d10-2-(3)	0.0716509	0.0638981	0.0508799	10500000	13900000	0	26400000	47200000	27000	24
	d10-3-(1)	0.0690274	0.0628442	0.0781181	6770000	4810000	0	38300000	52900000	20000	24
	d10-3-(2)	0.0713665	0.0643203	0.0466853	13600000	11000000	0	37600000	49900000	19000	24
	d10-3-(3)	0.0716509	0.063484	0.0499457	16100000	13200000	0	36400000	40200000	16000	24
pFII_MCR-8	Kp85anc-(1)	0.0962179	0.067437	0.0783683	2260000	3410000	0	43700000	72100000	10000	24
	Kp85anc-(2)	0.0706464	0.0672886	0.0490516	4850000	8180000	0	31100000	73600000	13000	24
	Kp85anc-(3)	0.0699533	0.0705066	0.0555166	9730000	17100000	0	31100000	73600000	13000	24
	d7-1-(1)	0.0962179	0.0650232	0.0880178	3170000	597000	0	4200000	20800000	84000	24
	d7-1-(2)	0.0706464	0.0649428	0.0557839	3170000	3020000	0	7320000	31000000	296000	24
	d7-1-(3)	0.0699533	0.0629128	0.0575911	4140000	5440000	0	8880000	33700000	336000	24
	d7-2-(1)	0.0962179	0.0639844	0.0843608	2880000	2160000	0	9820000	11500000	61000	24
	d7-2-(2)	0.0706464	0.0635687	0.0508441	4910000	4910000	0	27800000	35700000	145000	24
	d7-2-(3)	0.0699533	0.0661603	0.0496495	15400000	18700000	0	31500000	41700000	193000	24
	d7-3-(1)	0.0962179	0.0643549	0.0786028	3900000	4460000	0	56100000	82700000	1770000	24
	d7-3-(2)	0.0706464	0.0647984	0.0515586	18400000	17300000	0	36000000	89100000	13600000	24
	d7-3-(3)	0.0699533	0.0627995	0.0499197	6170000	5330000	0	37600000	109000000	16100000	24
	d7-4-(1)	0.0962179	0.0651102	0.0783764	5180000	6300000	0	6600000	31600000	148000	24
	d7-4-(2)	0.0706464	0.0632007	0.0526098	12600000	17200000	0	20600000	39600000	750000	24
	d7-4-(3)	0.0699533	0.0631127	0.0495787	7200000	17200000	0	23700000	26900000	502000	24
	d7-5-(1)	0.0962179	0.0626699	0.0768257	2570000	7940000	0	4250000	9590000	125000	24
	d7-5-(2)	0.0706464	0.0594311	0.0467189	1840000	4690000	0	5420000	15600000	57000	24
	d7-5-(3)	0.0699533	0.0608571	0.0538777	2320000	4900000	0	6210000	18600000	171000	24
	d10-2-(1)	0.0962179	0.0655775	0.0863289	4320000	6310000	0	12200000	19700000	266000	24
	d10-2-(2)	0.0706464	0.0651102	0.0592887	8920000	15800000	0	47000000	78700000	974000	24
	d10-2-(3)	0.0699533	0.0638981	0.0541079	10100000	17800000	0	40100000	68600000	795000	24
	d10-3-(1)	0.0962179	0.0628442	0.0818076	6880000	6720000	0	48300000	78400000	10000000	24
	d10-3-(2)	0.0706464	0.0643203	0.0595162	13000000	16300000	0	119000000	208000000	24400000	24
	d10-3-(3)	0.0699533	0.063484	0.0703124	9930000	11500000	0	74700000	101000000	11600000	24
pA/C_MCR-8	Kp85anc-(1)	0.0704377	0.067437	0.0731471	6640000	7260000	0	19000000	27800000	154000	24
	Kp85anc-(2)	0.0706854	0.0672886	0.0447368	12800000	16600000	0	30300000	49300000	234000	24
	Kp85anc-(3)	0.0712886	0.0705066	0.0442123	4860000	6540000	0	16000000	24700000	145000	24
	d7-1-(1)	0.0704377	0.0650232	0.0595425	7120000	8740000	0	8340000	11700000	135000	24
	d7-1-(2)	0.0706854	0.0649428	0.0637579	11600000	16300000	0	14900000	22000000	294000	24
	d7-1-(3)	0.0712886	0.0629128	0.0681522	4200000	5510000	0	15300000	22300000	259000	24
	d7-2-(1)	0.0704377	0.0639844	0.0746566	7800000	7850000	0	14900000	12700000	14000	24
	d7-2-(2)	0.0706854	0.0635687	0.0495008	14900000	17300000	0	42300000	44000000	37000	24
	d7-2-(3)	0.0712886	0.0661603	0.0511139	4680000	5960000	0	45900000	48000000	37000	24
	d7-3-(1)	0.0704377	0.0643549	0.0617581	9350000	7550000	0	32300000	33600000	172000	24
	d7-3-(2)	0.0706854	0.0647984	0.052778	14500000	14600000	0	30900000	32100000	491000	24
	d7-3-(3)	0.0712886	0.0627995	0.0588307	14300000	14400000	0	19300000	182000000	76000	24
	d7-4-(1)	0.0704377	0.0651102	0.0837884	5040000	5920000	0	5190000	6970000	121000	24
	d7-4-(2)	0.0706854	0.0632007	0.0507138	13200000	16100000	0	26500000	37300000	546000	24
	d7-4-(3)	0.0712886	0.0631127	0.0458668	11700000	14900000	0	26700000	37800000	481000	24
	d7-5-(1)	0.0704377	0.0626699	0.0844898	2670000	7130000	0	31100000	54000000	23000	24
	d7-5-(2)	0.0706854	0.0594311	0.0527204	6200000	1840000	0	7690000	110000000	25000	24
	d7-5-(3)	0.0712886	0.0608571	0.0498929	6430000	19500000	0	30300000	46700000	159000	24
	d10-2-(1)	0.0704377	0.0655775	0.0830757	11600000	10100000	0	16500000	16400000	392000	24
	d10-2-(2)	0.0706854	0.0651102	0.0560292	7940000	12700000	0	16200000	17800000	316000	24
	d10-2-(3)	0.0712886	0.0638981	0.0515812	8980000	14600000	0	14800000	11100000	288000	24
	d10-3-(1)	0.0704377	0.0628442	0.0701441	7270000	5350000	0	8360000	9660000	110000	24
	d10-3-(2)	0.0706854	0.0643203	0.0566378	15700000	20000000	0	11900000	8970000	113000	24
	d10-3-(3)	0.0712886	0.063484	0.0543147	5800000	6530000	0	4490000	7970000	116000	24

## Sheet: Fig.3a-Time-course(by flow)
AMR Plasmid	Strain ID	growth rate (Ψ)			initial density (t=0 h)			final density (t=24 h)			Time (t, h)
		psi.D	psi.R	psi.T	D.0	R.0	T.0	D.t	R.t	T.t
pFII_MCR-8	Kp85anc-(1)	0.262	0.219	0.226	2960000	1290000	0	15000000	1660000	4300	4
	Kp85anc-(2)	0.27	0.205	0.238	3780000	1620000	0	24700000	2920000	8160	4
	Kp85anc-(3)	0.279	0.21	0.227	4050000	1670000	0	21600000	2240000	5960	4
	d10-2-(1)	0.262	0.152	0.162	1120000	1870000	0	8110000	3870000	10200	4
	d10-2-(2)	0.27	0.0805	0.159	1100000	1860000	0	8880000	4390000	11900	4
	d10-2-(3)	0.279	0.068	0.159	1070000	1490000	0	9880000	5020000	13300	4
	△nsrR-(1)	0.262	0.206	0.202	4120000	1550000	0	20000000	2210000	8940	4
	△nsrR-(2)	0.27	0.187	0.2	4970000	1820000	0	30400000	3970000	15500	4
	△nsrR-(3)	0.279	0.0337	0.199	5140000	1970000	0	29500000	3710000	16600	4
	△nsrR-C-(1)	0.262	0.132	0.2	6020000	2120000	0	23600000	2750000	9600	4
	△nsrR-C-(2)	0.27	0.166	0.217	6540000	2320000	0	29100000	3180000	11500	4
	△nsrR-C-(3)	0.279	0.131	0.221	5990000	2080000	0	29500000	3280000	10500	4
	Kp85anc-(1)	0.212	0.18	0.189	2960000	1290000	0	29600000	2960000	7320	6
	Kp85anc-(2)	0.215	0.175	0.191	3780000	1620000	0	26000000	3030000	7020	6
	Kp85anc-(3)	0.217	0.175	0.185	4050000	1670000	0	28800000	3520000	8940	6
	d10-2-(1)	0.212	0.184	0.177	1120000	1870000	0	11300000	4790000	31400	6
	d10-2-(2)	0.215	0.142	0.173	1100000	1860000	0	15900000	8130000	55700	6
	d10-2-(3)	0.217	0.141	0.173	1070000	1490000	0	18200000	9350000	65400	6
	△nsrR-(1)	0.212	0.174	0.178	4120000	1550000	0	32400000	4940000	28100	6
	△nsrR-(2)	0.215	0.161	0.176	4970000	1820000	0	31600000	4570000	27000	6
	△nsrR-(3)	0.217	0.0582	0.18	5140000	1970000	0	26700000	2820000	20000	6
	△nsrR-C-(1)	0.212	0.127	0.176	6020000	2120000	0	30300000	2430000	19400	6
	△nsrR-C-(2)	0.215	0.158	0.184	6540000	2320000	0	40100000	3860000	29700	6
	△nsrR-C-(3)	0.217	0.132	0.186	5990000	2080000	0	17800000	2220000	15600	6
	Kp85anc-(1)	0.176	0.149	0.15	2960000	1290000	0	16900000	8250000	11200	8
	Kp85anc-(2)	0.18	0.149	0.151	3780000	1620000	0	45200000	4700000	15900	8
	Kp85anc-(3)	0.18	0.143	0.148	4050000	1670000	0	44700000	4350000	15100	8
	d10-2-(1)	0.176	0.15	0.142	1120000	1870000	0	31800000	15200000	129000	8
	d10-2-(2)	0.18	0.12	0.14	1100000	1860000	0	30000000	13900000	131000	8
	d10-2-(3)	0.18	0.12	0.139	1070000	1490000	0	28200000	15300000	130000	8
	△nsrR-(1)	0.176	0.149	0.142	4120000	1550000	0	51000000	6670000	92300	8
	△nsrR-(2)	0.18	0.14	0.144	4970000	1820000	0	50100000	4680000	61300	8
	△nsrR-(3)	0.18	0.059	0.144	5140000	1970000	0	48500000	4840000	60200	8
	△nsrR-C-(1)	0.176	0.108	0.145	6020000	2120000	0	47000000	4760000	21400	8
	△nsrR-C-(2)	0.18	0.128	0.152	6540000	2320000	0	39500000	2970000	22400	8
	△nsrR-C-(3)	0.18	0.117	0.15	5990000	2080000	0	41000000	3180000	25000	8
	Kp85anc-(1)	0.126	0.115	0.109	2960000	1290000	0	18300000	6260000	140000	12
	Kp85anc-(2)	0.128	0.126	0.114	3780000	1620000	0	26100000	4880000	230000	12
	Kp85anc-(3)	0.129	0.109	0.112	4050000	1670000	0	15700000	5370000	184000	12
	d10-2-(1)	0.126	0.124	0.106	1120000	1870000	0	9350000	9420000	238000	12
	d10-2-(2)	0.128	0.0918	0.106	1100000	1860000	0	15800000	20600000	453000	12
	d10-2-(3)	0.129	0.0996	0.105	1070000	1490000	0	12300000	15100000	336000	12
	△nsrR-(1)	0.126	0.128	0.105	4120000	1550000	0	20900000	9690000	297000	12
	△nsrR-(2)	0.128	0.121	0.106	4970000	1820000	0	21900000	9190000	321000	12
	△nsrR-(3)	0.129	0.056	0.106	5140000	1970000	0	17000000	7770000	288000	12
	△nsrR-C-(1)	0.126	0.106	0.109	6020000	2120000	0	20300000	4440000	162000	12
	△nsrR-C-(2)	0.128	0.1	0.114	6540000	2320000	0	22500000	9080000	144000	12
	△nsrR-C-(3)	0.129	0.105	0.112	5990000	2080000	0	9890000	4040000	80200	12
	Kp85anc-(1)	0.102	0.0905	0.083	2960000	1290000	0	13200000	13400000	247000	16
	Kp85anc-(2)	0.101	0.107	0.0876	3780000	1620000	0	13200000	13500000	253000	16
	Kp85anc-(3)	0.103	0.0852	0.0866	4050000	1670000	0	13500000	13900000	263000	16
	d10-2-(1)	0.102	0.109	0.0837	1120000	1870000	0	30500000	6310000	430000	16
	d10-2-(2)	0.101	0.0766	0.0849	1100000	1860000	0	23900000	4470000	436000	16
	d10-2-(3)	0.103	0.0879	0.0842	1070000	1490000	0	22300000	4640000	460000	16
	△nsrR-(1)	0.102	0.108	0.0818	4120000	1550000	0	39000000	5550000	914000	16
	△nsrR-(2)	0.101	0.102	0.0829	4970000	1820000	0	31700000	4540000	858000	16
	△nsrR-(3)	0.103	0.0462	0.083	5140000	1970000	0	40400000	5720000	924000	16
	△nsrR-C-(1)	0.102	0.0912	0.0868	6020000	2120000	0	12000000	11000000	260000	16
	△nsrR-C-(2)	0.101	0.0783	0.0903	6540000	2320000	0	14300000	14000000	305000	16
	△nsrR-C-(3)	0.103	0.0903	0.0892	5990000	2080000	0	18900000	17200000	377000	16
	Kp85anc-(1)	0.0704	0.0627	0.0574	2960000	1290000	0	14900000	33500000	812000	24
	Kp85anc-(2)	0.0707	0.0794	0.0606	3780000	1620000	0	13500000	25400000	794000	24
	Kp85anc-(3)	0.0713	0.0597	0.0603	4050000	1670000	0	15700000	36800000	870000	24
	d10-2-(1)	0.0704	0.0843	0.0574	1120000	1870000	0	27200000	14100000	1020000	24
	d10-2-(2)	0.0707	0.0531	0.0588	1100000	1860000	0	34000000	16400000	1110000	24
	d10-2-(3)	0.0713	0.0698	0.0583	1070000	1490000	0	28800000	13300000	919000	24
	△nsrR-(1)	0.0704	0.0771	0.0568	4120000	1550000	0	23000000	10800000	1530000	24
	△nsrR-(2)	0.0707	0.0737	0.0577	4970000	1820000	0	24000000	20100000	2980000	24
	△nsrR-(3)	0.0713	0.033	0.0578	5140000	1970000	0	25000000	21200000	4140000	24
	△nsrR-C-(1)	0.0704	0.0674	0.0603	6020000	2120000	0	13700000	31100000	885000	24
	△nsrR-C-(2)	0.0707	0.0557	0.0624	6540000	2320000	0	12800000	31000000	836000	24
	△nsrR-C-(3)	0.0713	0.0655	0.0622	5990000	2080000	0	13800000	32700000	894000	24

## Sheet: Fig.3b-SM method(by plating)
AMR Plasmid	Strain ID	growth rate (Ψ)			initial density (t=0 h)			final density (t=24 h)			Time (t, h)
		psi.D	psi.R	psi.T	D.0	R.0	T.0	D.t	R.t	T.t
pX4_MCR-1	Kp85anc-(1)	0.0690274	0.0606	0.0698	21000000	10000000	0	19000000000	27000000000	310000	24
	Kp85anc-(2)	0.0713665	0.0574	0.071	1000000	10000000	0	15000000000	32000000000	470000	24
	Kp85anc-(3)	0.0716509	0.0587	0.0857	10000000	10000000	0	22000000000	28000000000	380000	24
	d10-2-(1)	0.0690274	0.0795	0.0822	9000000	28000000	0	15000000000	28000000000	1700000	24
	d10-2-(2)	0.0713665	0.0592	0.0705	11000000	27000000	0	23000000000	27000000000	2800000	24
	d10-2-(3)	0.0716509	0.0567	0.0701	9000000	24000000	0	20000000000	34000000000	2100000	24
	△nsrR-(1)	0.0690274	0.0573	0.0722	19000000	17000000	0	16000000000	60000000000	1800000	24
	△nsrR-(2)	0.0713665	0.0552	0.0763	17000000	16000000	0	13000000000	70000000000	1900000	24
	△nsrR-(3)	0.0716509	0.0545	0.0735	20000000	16000000	0	16000000000	50000000000	2200000	24
	△nsrR-C-(1)	0.0690274	0.064	0.0788	23000000	27000000	0	16000000000	22000000000	310000	24
	△nsrR-C-(2)	0.0713665	0.0789	0.0734	14000000	16000000	0	20000000000	24000000000	280000	24
	△nsrR-C-(3)	0.0716509	0.0605	0.0747	18000000	18000000	0	26000000000	20000000000	360000	24
pFII_MCR-8	Kp85anc-(1)	0.0962179	0.0606	0.0935	90000000	40000000	0	25000000000	30000000000	87000000	24
	Kp85anc-(2)	0.0706464	0.0574	0.0886	11000000	15000000	0	32000000000	29000000000	92000000	24
	Kp85anc-(3)	0.0699533	0.0587	0.0904	10900000	14000000	0	28000000000	32000000000	64000000	24
	d10-2-(1)	0.0962179	0.0795	0.0696	180000000	140000000	0	25000000000	3100000000	320000000	24
	d10-2-(2)	0.0706464	0.0592	0.0689	13000000	12000000	0	26000000000	1600000000	210000000	24
	d10-2-(3)	0.0699533	0.0567	0.0704	14000000	16000000	0	32000000000	2200000000	260000000	24
	△nsrR-(1)	0.0962179	0.0573	0.0762	40000000	1000000	0	2200000000	2600000000	570000000	24
	△nsrR-(2)	0.0706464	0.0552	0.0696	50000000	3000000	0	1700000000	2100000000	400000000	24
	△nsrR-(3)	0.0699533	0.0545	0.0765	30000000	1000000	0	2700000000	2600000000	540000000	24
	△nsrR-C-(1)	0.0962179	0.064	0.074	10000000	1000000	0	13000000000	21000000000	130000000	24
	△nsrR-C-(2)	0.0706464	0.0789	0.0709	30000000	10000000	0	16000000000	23000000000	110000000	24
	△nsrR-C-(3)	0.0699533	0.0605	0.073	20000000	1000000	0	19000000000	28000000000	150000000	24
pX3_NDM-5	Kp85anc-(1)	0.0594965	0.0606	0.0896	50000000	50000000	0	9000000000	20000000000	14000	24
	Kp85anc-(2)	0.0526348	0.0574	0.0928	40000000	90000000	0	9000000000	21000000000	16000	24
	Kp85anc-(3)	0.0555285	0.0587	0.0753	60000000	70000000	0	8000000000	16000000000	12000	24
	d10-2-(1)	0.0594965	0.0795	0.0873	14000000	18000000	0	20000000000	24000000000	130000	24
	d10-2-(2)	0.0526348	0.0592	0.0889	40000000	15000000	0	17000000000	28000000000	170000	24
	d10-2-(3)	0.0555285	0.0567	0.0904	24000000	26000000	0	26000000000	19000000000	121000	24
	△nsrR-(1)	0.0594965	0.0573	0.0892	60000000	20000000	0	5000000000	31000000000	145000	24
	△nsrR-(2)	0.0526348	0.0552	0.088	70000000	50000000	0	6000000000	30000000000	149000	24
	△nsrR-(3)	0.0555285	0.0545	0.0719	90000000	60000000	0	6000000000	28000000000	140000	24
	△nsrR-C-(1)	0.0594965	0.064	0.0877	19000000	22000000	0	14000000000	21000000000	18000	24
	△nsrR-C-(2)	0.0526348	0.0789	0.0739	11000000	26000000	0	19000000000	23000000000	20000	24
	△nsrR-C-(3)	0.0555285	0.0605	0.0737	60000000	50000000	0	22000000000	29000000000	26000	24

## Sheet: Fig.3c-SM method(by flow)
AMR Plasmid	Strain ID	growth rate (Ψ)			initial density (t=0 h)			final density (t=24 h)			Time (t, h)
		psi.D	psi.R	psi.T	D.0	R.0	T.0	D.t	R.t	T.t
pA/C_MCR-8	Kp85anc-(1)	0.0678502	0.0606	0.0623	1020000	746000	0	11200000	23900000	195000	24
	Kp85anc-(2)	0.0688718	0.0574	0.0801	676000	470000	0	27900000	98000000	878000	24
	Kp85anc-(3)	0.070523	0.0587	0.0806	639000	426000	0	21600000	81300000	756000	24
	d10-2-(1)	0.0678502	0.0795	0.0771	580000	514000	0	1790000	5310000	55000	24
	d10-2-(2)	0.0688718	0.0592	0.0784	1440000	1360000	0	1750000	5570000	43000	24
	d10-2-(3)	0.070523	0.0567	0.0785	671000	646000	0	1470000	6020000	76000	24
	△nsrR-(1)	0.0678502	0.0573	0.0797	512000	297000	0	5470000	4140000	358000	24
	△nsrR-(2)	0.0688718	0.0552	0.079	914000	678000	0	3920000	4500000	347000	24
	△nsrR-(3)	0.070523	0.0545	0.0804	589000	371000	0	3220000	3850000	219000	24
	△nsrR-C-(1)	0.0678502	0.064	0.0787	921000	852000	0	87100000	45700000	2340000	24
	△nsrR-C-(2)	0.0688718	0.0789	0.0785	961000	340000	0	190000000	136000000	6900000	24
	△nsrR-C-(3)	0.070523	0.0605	0.0774	979000	860000	0	174000000	90300000	5230000	24
pX4_MCR-1	Kp85anc-(1)	0.0690274	0.0606	0.0698	1310000	1520000	0	163000000	140000000	18000	24
	Kp85anc-(2)	0.0713665	0.0574	0.071	912000	830000	0	283000000	172000000	46000	24
	Kp85anc-(3)	0.0716509	0.0587	0.0857	1260000	1170000	0	177000000	131000000	10000	24
	d10-2-(1)	0.0690274	0.0795	0.0822	1310000	1520000	0	12300000	140000000	18000	24
	d10-2-(2)	0.0713665	0.0592	0.0705	693000	778000	0	18800000	18400000	4000	24
	d10-2-(3)	0.0716509	0.0567	0.0701	1540000	1770000	0	39500000	49100000	14000	24
	△nsrR-(1)	0.0690274	0.0573	0.0722	916000	950000	0	6250000	9160000	1000	24
	△nsrR-(2)	0.0713665	0.0552	0.0763	789000	695000	0	5620000	21400000	4000	24
	△nsrR-(3)	0.0716509	0.0545	0.0735	1540000	1770000	0	2750000	23100000	1400	24
	△nsrR-C-(1)	0.0690274	0.064	0.0788	1260000	1170000	0	36700000	141000000	1000	24
	△nsrR-C-(2)	0.0713665	0.0789	0.0734	789000	695000	0	66200000	214000000	4000	24
	△nsrR-C-(3)	0.0716509	0.0605	0.0747	672000	638000	0	42200000	294000000	2000	24
pFII_MCR-8	Kp85anc-(1)	0.0962179	0.0606	0.0935	875000	1090000	0	18500000	53000000	58000	24
	Kp85anc-(2)	0.0706464	0.0574	0.0886	602000	697000	0	22300000	41100000	32000	24
	Kp85anc-(3)	0.0699533	0.0587	0.0904	447000	438000	0	16400000	37600000	32000	24
	d10-2-(1)	0.0962179	0.0795	0.0696	566000	538000	0	13300000	45100000	851000	24
	d10-2-(2)	0.0706464	0.0592	0.0689	447000	438000	0	10400000	32600000	606000	24
	d10-2-(3)	0.0699533	0.0567	0.0704	378000	419000	0	11100000	23900000	543000	24
	△nsrR-(1)	0.0962179	0.0573	0.0762	984000	828000	0	36500000	21600000	2420000	24
	△nsrR-(2)	0.0706464	0.0552	0.0696	564000	477000	0	15600000	15700000	1290000	24
	△nsrR-(3)	0.0699533	0.0545	0.0765	578000	503000	0	13300000	14300000	1020000	24
	△nsrR-C-(1)	0.0962179	0.064	0.074	1180000	1150000	0	40200000	77400000	143000	24
	△nsrR-C-(2)	0.0706464	0.0789	0.0709	2770000	2830000	0	71700000	66500000	412000	24
	△nsrR-C-(3)	0.0699533	0.0605	0.073	710000	662000	0	59200000	51000000	387000	24
