# Supplementary material for: Evolution of triclosan resistance modulates bacterial permissiveness to multidrug resistance plasmids and phages
Source: Nat Commun. 2024 Apr 30;15:3654. doi: 10.1038/s41467-024-48006-9 (PMC11061290; doi:10.1038/s41467-024-48006-9)
Supplement: Supplementary file 4 — Source Data [file 41467_2024_48006_MOESM4_ESM.zip › Source data 5 (Fig.4b plaque forming units).xlsx]

## Sheet: for Fig.4b
Yang et al.
source data | plaque forming units of nsrR variants for Fig.4b
Linked to Fig.4b	plaque forming unit (PFU/mL)
phage ID	Kp85anc			Kp85-d10			ΔnsrR			ΔnsrR-c
P2	280000	260000	430000	1550000000	41000000	5500000000	3100000	10000000	2500000000	1510000	7000000	3400000
P16	2900000	60000	80000	10200000000	1200000000	1300000000	29000000	1400000000	17000000	9000000	290000000	190000
P22	45000	43000	23000	4300000	1920000	6100000	330000	1520000	330000	290000	960000	27000
P40	66000	13800	19000	21000000	7700000	15000000	250000	430000	3400000	124000	280000	139000
