# Supplementary material for: Evolution of triclosan resistance modulates bacterial permissiveness to multidrug resistance plasmids and phages
Source: Nat Commun. 2024 Apr 30;15:3654. doi: 10.1038/s41467-024-48006-9 (PMC11061290; doi:10.1038/s41467-024-48006-9)
Supplement: Supplementary file 4 — Source Data [file 41467_2024_48006_MOESM4_ESM.zip › Source data 1 (Fig.2d-e bacterial density and TR-SM-ASM results).xlsx]

## Sheet: Mix-Growth rate(Ψ)
AMR Plasmid	Strain ID	bacterial optical density (OD600)		growth rate(Ψ)-equation(1)
		0h	24h	ln(ODb-ODa)/(Tb-Ta)
pX4_MCR-1	Kp85anc-(1)	0.171	1.075	0.0766005
	Kp85anc-(2)	0.164	0.576	0.0523434
	Kp85anc-(3)	0.164	0.522	0.0482417
	d7-1-(1)	0.125	0.744	0.074322
	d7-1-(2)	0.126	0.526	0.0595425
	d7-1-(3)	0.127	0.469	0.054434
	d7-2-(1)	0.134	0.892	0.0789844
	d7-2-(2)	0.134	0.402	0.0457755
	d7-2-(3)	0.136	0.398	0.0447415
	d7-3-(1)	0.149	0.959	0.077581
	d7-3-(2)	0.149	0.737	0.0666101
	d7-3-(3)	0.152	0.571	0.0551462
	d7-4-(1)	0.148	1.02	0.0804311
	d7-4-(2)	0.148	0.633	0.0605524
	d7-4-(3)	0.15	0.522	0.0519597
	d7-5-(1)	0.135	1.031	0.0847087
	d7-5-(2)	0.131	0.502	0.0559751
	d7-5-(3)	0.133	0.41	0.0469087
	d10-2-(1)	0.13	0.79	0.0751874
	d10-2-(2)	0.131	0.451	0.0515113
	d10-2-(3)	0.133	0.451	0.0508799
	d10-3-(1)	0.152	0.991	0.0781181
	d10-3-(2)	0.151	0.463	0.0466853
	d10-3-(3)	0.152	0.504	0.0499457
pFII_MCR-8	Kp85anc-(1)	0.161	1.056	0.0783683
	Kp85anc-(2)	0.163	0.529	0.0490516
	Kp85anc-(3)	0.162	0.614	0.0555166
	d7-1-(1)	0.123	1.017	0.0880178
	d7-1-(2)	0.124	0.473	0.0557839
	d7-1-(3)	0.122	0.486	0.0575911
	d7-2-(1)	0.136	1.03	0.0843608
	d7-2-(2)	0.134	0.454	0.0508441
	d7-2-(3)	0.13	0.428	0.0496495
	d7-3-(1)	0.151	0.996	0.0786028
	d7-3-(2)	0.15	0.517	0.0515586
	d7-3-(3)	0.153	0.507	0.0499197
	d7-4-(1)	0.141	0.925	0.0783764
	d7-4-(2)	0.144	0.509	0.0526098
	d7-4-(3)	0.143	0.47	0.0495787
	d7-5-(1)	0.131	0.828	0.0768257
	d7-5-(2)	0.131	0.402	0.0467189
	d7-5-(3)	0.132	0.481	0.0538777
	d10-2-(1)	0.133	1.056	0.0863289
	d10-2-(2)	0.134	0.556	0.0592887
	d10-2-(3)	0.131	0.48	0.0541079
	d10-3-(1)	0.154	1.097	0.0818076
	d10-3-(2)	0.157	0.655	0.0595162
	d10-3-(3)	0.101	0.546	0.0703124
pA/C_MCR-8	Kp85anc-(1)	0.178	1.03	0.0731471
	Kp85anc-(2)	0.176	0.515	0.0447368
	Kp85anc-(3)	0.172	0.497	0.0442123
	d7-1-(1)	0.126	0.526	0.0595425
	d7-1-(2)	0.126	0.582	0.0637579
	d7-1-(3)	0.128	0.657	0.0681522
	d7-2-(1)	0.14	0.84	0.0746566
	d7-2-(2)	0.139	0.456	0.0495008
	d7-2-(3)	0.139	0.474	0.0511139
	d7-3-(1)	0.154	0.678	0.0617581
	d7-3-(2)	0.153	0.543	0.052778
	d7-3-(3)	0.154	0.632	0.0588307
	d7-4-(1)	0.151	1.128	0.0837884
	d7-4-(2)	0.151	0.51	0.0507138
	d7-4-(3)	0.152	0.457	0.0458668
	d7-5-(1)	0.134	1.018	0.0844898
	d7-5-(2)	0.136	0.482	0.0527204
	d7-5-(3)	0.138	0.457	0.0498929
	d10-2-(1)	0.131	0.962	0.0830757
	d10-2-(2)	0.135	0.518	0.0560292
	d10-2-(3)	0.136	0.469	0.0515812
	d10-3-(1)	0.164	0.883	0.0701441
	d10-3-(2)	0.169	0.658	0.0566378
	d10-3-(3)	0.17	0.626	0.0543147
pX3_NDM-5	Kp85anc-(1)	0.154	0.718	0.0641465
	Kp85anc-(2)	0.158	0.46	0.0445263
	Kp85anc-(3)	0.162	0.48	0.0452579
	d7-1-(1)	0.132	0.437	0.0498805
	d7-1-(2)	0.128	0.406	0.0480968
	d7-1-(3)	0.126	0.391	0.0471844
	d7-2-(1)	0.145	0.765	0.0692976
	d7-2-(2)	0.141	0.332	0.0356823
	d7-2-(3)	0.138	0.352	0.0390157
	d7-3-(1)	0.162	0.471	0.0444692
	d7-3-(2)	0.163	0.355	0.032432
	d7-3-(3)	0.156	0.488	0.0475191
	d7-4-(1)	0.157	0.594	0.0554431
	d7-4-(2)	0.162	0.477	0.0449967
	d7-4-(3)	0.155	0.894	0.0730117
	d7-5-(1)	0.137	0.921	0.079395
	d7-5-(2)	0.137	0.36	0.0402551
	d7-5-(3)	0.137	0.259	0.0265353
	d10-2-(1)	0.138	0.89	0.0776653
	d10-2-(2)	0.138	0.277	0.0290318
	d10-2-(3)	0.138	0.242	0.0234035
	d10-3-(1)	0.151	0.55	0.0538599
	d10-3-(2)	0.155	0.386	0.0380172
	d10-3-(3)	0.154	0.46	0.0455947

## Sheet: Fig.2d (by plating)
Yang et al.
Supplementary dataset |conjugation rates for Fig.2d and supplementary Fig.S5
AMR Plasmid	Strain ID	bacterial density (CFU/mL)				bacterial density (CFU/mL)				growth rate	conjugation frequency
		D0	R0	N0		D(24)	R24	T24	N24	Ψ	SM*	ASM*	T/R
pX3_NDM-5	Kp85anc-(1)	50000000	50000000	100000000		9000000000	18000000000	8000	27000008000	0.0641465	3.3426e-18	3.10081e-18	4.44444e-07
	Kp85anc-(2)	40000000	150000000	190000000		9000000000	18000000000	11000	27000011000	0.0445263	4.60136e-18	5.12011e-18	6.11111e-07
	Kp85anc-(3)	60000000	120000000	180000000		8000000000	18000000000	14000	26000014000	0.0452579	6.90259e-18	7.85451e-18	7.77778e-07
	d7-1-(1)	70000000	90000000	160000000		7000000000	18000000000	110000	25000110000	0.0498805	5.71313e-17	6.5172e-17	6.11111e-06
	d7-1-(2)	50000000	60000000	110000000		21000000000	18000000000	75000	39000075000	0.0480968	1.29219e-17	1.37862e-17	4.16667e-06
	d7-1-(3)	20000000	70000000	90000000		9000000000	18000000000	140000	27000140000	0.0471844	5.45503e-17	6.15818e-17	7.77778e-06
	d7-2-(1)	60000000	10000000	70000000		25000000000	18000000000	100000	43000100000	0.0692976	1.54245e-17	1.20408e-17	5.55556e-06
	d7-2-(2)	50000000	90000000	140000000		22000000000	18000000000	57000	40000057000	0.0356823	9.18216e-18	1.15905e-17	3.16667e-06
	d7-2-(3)	40000000	80000000	120000000		18000000000	18000000000	48000	36000048000	0.0390157	9.83428e-18	1.22482e-17	2.66667e-06
	d7-3-(1)	40000000	60000000	100000000		22000000000	18000000000	82000	40000082000	0.0444692	1.33594e-17	1.6438e-17	4.55556e-06
	d7-3-(2)	10000000	70000000	80000000		30000000000	18000000000	95000	48000095000	0.032432	1.14187e-17	1.49539e-17	5.27778e-06
	d7-3-(3)	10000000	50000000	60000000		23000000000	18000000000	87000	41000087000	0.0475191	1.32163e-17	1.48802e-17	4.83333e-06
	d7-4-(1)	90000000	60000000	150000000		46000000000	18000000000	133000	64000133000	0.0554431	1.0483e-17	1.11099e-17	7.38889e-06
	d7-4-(2)	110000000	120000000	230000000		49000000000	18000000000	105000	67000105000	0.0449967	7.54978e-18	8.43356e-18	5.83333e-06
	d7-4-(3)	70000000	70000000	140000000		50000000000	18000000000	132000	68000132000	0.0730117	1.07304e-17	6.69254e-18	7.33333e-06
	d7-5-(1)	30000000	40000000	70000000		13000000000	18000000000	90000	31000090000	0.079395	3.06054e-17	1.64511e-17	5e-06
	d7-5-(2)	50000000	20000000	70000000		12000000000	18000000000	50000	30000050000	0.0402551	1.37893e-17	1.66231e-17	2.77778e-06
	d7-5-(3)	70000000	10000000	80000000		11000000000	18000000000	70000	29000070000	0.0265353	2.15745e-17	3.17655e-17	3.88889e-06
	d10-2-(1)	60000000	20000000	80000000		4000000000	18000000000	135000	22000135000	0.0776653	1.46151e-16	8.89009e-17	7.5e-06
	d10-2-(2)	60000000	50000000	110000000		6000000000	18000000000	145000	24000145000	0.0290318	8.78176e-17	1.19112e-16	8.05556e-06
	d10-2-(3)	60000000	70000000	130000000		6000000000	18000000000	149000	24000149000	0.0234035	8.86343e-17	1.32485e-16	8.27778e-06
	d10-3-(1)	50000000	50000000	100000000		18000000000	18000000000	140000	36000140000	0.0538599	2.72303e-17	2.95913e-17	7.77778e-06
	d10-3-(2)	30000000	110000000	140000000		14000000000	18000000000	124000	32000124000	0.0380172	3.17885e-17	3.88437e-17	6.88889e-06
	d10-3-(3)	50000000	30000000	80000000		14000000000	18000000000	177000	32000177000	0.0455947	4.47012e-17	5.15682e-17	9.83333e-06
pX4_MCR-1	Kp85anc-(1)	400000000	40000000	440000000		22000000000	27000000000	410000	49000410000	0.0766005	5.33506e-17	4.13272e-17	1.51852e-05
	Kp85anc-(2)	800000000	30000000	830000000		15000000000	32000000000	510000	47000510000	0.0523434	7.71881e-17	9.17224e-17	1.59375e-05
	Kp85anc-(3)	260000000	50000000	310000000		22000000000	28000000000	520000	50000520000	0.0482417	6.08606e-17	7.92849e-17	1.85714e-05
	d7-1-(1)	180000000	50000000	230000000		17000000000	23000000000	2800000	40002800000	0.074322	5.3523e-16	4.27782e-16	0.000121739
	d7-1-(2)	240000000	90000000	330000000		16000000000	25000000000	4500000	41004500000	0.0595425	8.09201e-16	8.63822e-16	0.00018
	d7-1-(3)	210000000	100000000	310000000		21000000000	30000000000	3600000	51003600000	0.054434	4.11878e-16	4.57941e-16	0.00012
	d7-2-(1)	400000000	90000000	490000000		24000000000	31000000000	5900000	55005900000	0.0789844	6.31847e-16	4.28581e-16	0.000190323
	d7-2-(2)	300000000	90000000	390000000		22000000000	28000000000	3800000	50003800000	0.0457755	4.4364e-16	5.50084e-16	0.000135714
	d7-2-(3)	270000000	60000000	330000000		25000000000	30000000000	3400000	55003400000	0.0447415	3.26737e-16	4.21943e-16	0.000113333
	d7-3-(1)	400000000	140000000	540000000		33000000000	26000000000	2600000	59002600000	0.077581	2.37244e-16	1.69166e-16	0.0001
	d7-3-(2)	260000000	190000000	450000000		29000000000	37000000000	4600000	66004600000	0.0666101	3.08008e-16	2.98253e-16	0.000124324
	d7-3-(3)	900000000	160000000	1060000000		24000000000	28000000000	3700000	52003700000	0.0551462	4.02657e-16	4.36997e-16	0.000132143
	d7-4-(1)	600000000	190000000	790000000		22000000000	64000000000	3800000	86003800000	0.0804311	2.1906e-16	1.45028e-16	5.9375e-05
	d7-4-(2)	330000000	250000000	580000000		28000000000	59000000000	5500000	87005500000	0.0605524	2.3916e-16	2.4647e-16	9.32203e-05
	d7-4-(3)	700000000	50000000	750000000		27000000000	61000000000	4200000	88004200000	0.0519597	1.84266e-16	2.11173e-16	6.88525e-05
	d7-5-(1)	190000000	120000000	310000000		16000000000	20000000000	4700000	36004700000	0.0847087	1.25463e-15	6.9052e-16	0.000235
	d7-5-(2)	180000000	80000000	260000000		18000000000	14000000000	4200000	32004200000	0.0559751	1.19886e-15	1.24732e-15	0.0003
	d7-5-(3)	110000000	80000000	190000000		19000000000	23000000000	3800000	42003800000	0.0469087	6.25768e-16	7.44388e-16	0.000165217
	d10-2-(1)	700000000	60000000	760000000		15000000000	28000000000	6700000	43006700000	0.0751874	1.22058e-15	9.48427e-16	0.000239286
	d10-2-(2)	190000000	60000000	250000000		23000000000	27000000000	5800000	50005800000	0.0515113	6.6974e-16	7.93609e-16	0.000214815
	d10-2-(3)	200000000	70000000	270000000		20000000000	34000000000	6300000	54006300000	0.0508799	6.66993e-16	7.84489e-16	0.000185294
	d10-3-(1)	330000000	150000000	480000000		12000000000	15000000000	5100000	27005100000	0.0781181	2.25254e-15	1.52575e-15	0.00034
	d10-3-(2)	280000000	190000000	470000000		21000000000	25000000000	6600000	46006600000	0.0466853	9.06177e-16	1.11922e-15	0.000264
	d10-3-(3)	320000000	190000000	510000000		15000000000	31000000000	6200000	46006200000	0.0499457	9.65758e-16	1.13635e-15	0.0002
pFII_MCR-8	Kp85anc-(1)	320000000	330000000	650000000		25000000000	30000000000	3200000	55003200000	0.0783683	4.1539e-16	3.64226e-16	0.000106667
	Kp85anc-(2)	410000000	40000000	450000000		32000000000	29000000000	3000000	61003000000	0.0490516	2.30057e-16	2.87355e-16	0.000103448
	Kp85anc-(3)	360000000	370000000	730000000		28000000000	32000000000	2700000	60002700000	0.0555166	2.15061e-16	2.56112e-16	8.4375e-05
	d7-1-(1)	130000000	90000000	220000000		8000000000	2300000000	24000000	10324000000	0.0880178	1.27378e-13	9.60134e-14	0.0104348
	d7-1-(2)	40000000	100000000	140000000		7000000000	3500000000	23000000	10523000000	0.0557839	6.68855e-14	7.49659e-14	0.00657143
	d7-1-(3)	90000000	140000000	230000000		4000000000	2900000000	33000000	6933000000	0.0575911	2.0383e-13	2.15075e-13	0.0113793
	d7-2-(1)	60000000	170000000	230000000		7000000000	64000000000	11000000	71011000000	0.0843608	2.36811e-15	1.8625e-15	0.000171875
	d7-2-(2)	50000000	80000000	130000000		11000000000	46000000000	13000000	57013000000	0.0508441	1.81784e-15	2.142e-15	0.000282609
	d7-2-(3)	50000000	100000000	150000000		10000000000	61000000000	17000000	71017000000	0.0496495	1.95172e-15	2.40972e-15	0.000278689
	d7-3-(1)	60000000	240000000	300000000		6000000000	5300000000	56000000	11356000000	0.0786028	1.72321e-13	1.44782e-13	0.010566
	d7-3-(2)	80000000	180000000	260000000		7000000000	5200000000	55000000	12255000000	0.0515586	1.08062e-13	1.26924e-13	0.0105769
	d7-3-(3)	110000000	200000000	310000000		13000000000	5100000000	59000000	18159000000	0.0499197	6.2826e-14	7.37939e-14	0.0115686
	d7-4-(1)	140000000	70000000	210000000		25000000000	3400000000	59000000	28459000000	0.0783764	6.66271e-14	5.76218e-14	0.0173529
	d7-4-(2)	250000000	30000000	280000000		22000000000	3900000000	48000000	25948000000	0.0526098	3.96664e-14	4.54615e-14	0.0123077
	d7-4-(3)	250000000	50000000	300000000		11000000000	4700000000	61000000	15761000000	0.0495787	8.33656e-14	9.85837e-14	0.0129787
	d7-5-(1)	180000000	140000000	320000000		8000000000	18000000000	28000000	26028000000	0.0768257	1.88941e-14	1.59742e-14	0.00155556
	d7-5-(2)	240000000	100000000	340000000		6000000000	28000000000	27000000	34027000000	0.0467189	1.14372e-14	1.34028e-14	0.000964286
	d7-5-(3)	190000000	150000000	340000000		13000000000	29000000000	34000000	42034000000	0.0538777	6.34821e-15	6.94014e-15	0.00117241
	d10-2-(1)	180000000	140000000	320000000		7000000000	6000000000	29000000	13029000000	0.0863289	6.78044e-14	5.23573e-14	0.00483333
	d10-2-(2)	230000000	120000000	350000000		12000000000	9000000000	25000000	21025000000	0.0592887	1.65898e-14	1.77197e-14	0.00277778
	d10-2-(3)	140000000	160000000	300000000		6000000000	14000000000	36000000	20036000000	0.0541079	3.03058e-14	3.42092e-14	0.00257143
	d10-3-(1)	270000000	240000000	510000000		5000000000	112000000000	31000000	117031000000	0.0818076	5.33241e-15	4.28012e-15	0.000276786
	d10-3-(2)	150000000	270000000	420000000		9000000000	13000000000	30000000	22030000000	0.0595162	1.84146e-14	1.93742e-14	0.00230769
	d10-3-(3)	230000000	270000000	500000000		8000000000	14000000000	26000000	22026000000	0.0703124	1.66591e-14	1.4698e-14	0.00185714

## Sheet: Fig.2e (by flow)
Yang et al.
Supplementary dataset |conjugation rates for Fig.2e and supplementary Fig.S6
		bacterial density (cell counts/mL), t=0 h			bacterial density (cell counts/mL), t=24 h				growth rate (Ψ)	conjugation frequency (by online conjugator)		T/N
AMR Plasmid	Strain ID	R0h	D0h	N0h	R24h	D24h	T24h	N24h	(from sheet 1)	SM*	ASM*
pX4_MCR-1	Kp85anc-(1)	1265200	1228550	2719800	53617000	13804000	2000	33237000	0.0766005	2.14923e-13	1.64042e-13	6.01739e-05
	Kp85anc-(2)	3688800	3047000	7320700	64645000	47110000	9000	133533000	0.0523434	2.24395e-13	2.58665e-13	6.73991e-05
	Kp85anc-(3)	1949800	1634100	3890650	32518000	27398000	5000	71607000	0.0482417	4.27623e-13	5.3338e-13	6.98256e-05
	d7-1-(1)	4455350	4455350	10039250	36551000	27918000	13000	84919000	0.074322	1.09821e-12	8.60122e-13	0.000153087
	d7-1-(2)	2285200	2095350	4977450	37967000	23813000	17000	74530000	0.0595425	1.44345e-12	1.47574e-12	0.000228096
	d7-1-(3)	3186300	2644250	6662850	36872000	28115000000	20000000	834156000	0.054434	1.1042e-12	1.54563e-12	0.0239763
	d7-2-(1)	1319500	1461600	3072150	44803000	58350000	16000	124633000	0.0789844	4.96643e-13	3.3203e-13	0.000128377
	d7-2-(2)	2596650	2007750	5674500	118188000	130900000	34000	296418000	0.0457755	1.59751e-13	1.96307e-13	0.000114703
	d7-2-(3)	11972100	10485150	24781400	96334000	102223000	20000	237324000	0.0447415	1.64043e-13	1.96892e-13	8.4273e-05
	d7-3-(1)	2063550	3050400	4762850	32414000	61696000	28000	94961000	0.077581	1.14788e-12	7.97714e-13	0.000294858
	d7-3-(2)	1500100	2155300	4081250	58589000	47224000	27000	144328000	0.0666101	7.20974e-13	6.82928e-13	0.000187074
	d7-3-(3)	2357000	3247050	6256400	70512000	60120000	44000	153405000	0.0551462	7.76487e-13	8.2918e-13	0.000286822
	d7-4-(1)	2608550	2773300	5995750	49264000	40366000	9000	109294000	0.0804311	3.87189e-13	2.48911e-13	8.23467e-05
	d7-4-(2)	12413800	12539500	27700450	48599000	39980000	12000	108078000	0.0605524	6.13426e-13	6.93314e-13	0.000111031
	d7-4-(3)	2403100	3133750	6086000	43670000	32486000	11000	88987000	0.0519597	5.9894e-13	6.53352e-13	0.000123614
	d7-5-(1)	3570800	1783500	5986150	68614000	59647000	18000	134997000	0.0847087	3.88681e-13	2.09353e-13	0.000133336
	d7-5-(2)	3955750	1722250	6384650	73799000	65410000	23000	168500000	0.0559751	3.54377e-13	3.58493e-13	0.000136499
	d7-5-(3)	19906350	8796200	31665700	70888000	62941000	22000	161606000	0.0469087	4.49587e-13	4.80433e-13	0.000136134
	d10-2-(1)	3414250	3002900	7300950	42235000	24373000	22000	80166000	0.0751874	1.77688e-12	1.35108e-12	0.000274431
	d10-2-(2)	11720000	8901300	23413750	44721000	25551000	27000	84853000	0.0515113	2.38433e-12	2.91931e-12	0.000318197
	d10-2-(3)	13875200	10492350	27554500	47224000	26381000	27000	88930000	0.0508799	2.31909e-12	3.04335e-12	0.00030361
	d10-3-(1)	4810750	6766600	13077150	52909000	38335000	20000	113768000	0.0781181	8.8181e-13	5.92729e-13	0.000175796
	d10-3-(2)	10976900	13598750	27793250	49948000	37591000	19000	109048000	0.0466853	1.00353e-12	1.19294e-12	0.000174235
	d10-3-(3)	13180000	16107450	32986000	40175000	36380000	16000	102597000	0.0499457	1.26968e-12	1.79675e-12	0.00015595
pFII_MCR-8	Kp85anc-(1)	3414200	2262850	6404050	72110000	43710000	10000	142620000	0.0783683	3.20941e-13	2.75098e-13	7.01164e-05
	Kp85anc-(2)	8184050	4854200	14638600	73634000	31078000	13000	119695000	0.0490516	4.58265e-13	5.34896e-13	0.000108609
	Kp85anc-(3)	17064450	9734600	29698200	73634000	31078000	13000	119695000	0.0555166	5.38122e-13	6.65882e-13	0.000108609
	d7-1-(1)	597250	3165000	11533650	20812000	4203000	84000	36022000	0.0880178	1.07401e-10	8.57698e-11	0.00233191
	d7-1-(2)	3018750	3165000	7391650	31041000	7320000	296000	41388000	0.0557839	1.06887e-10	1.24066e-10	0.00715183
	d7-1-(3)	5440200	4142900	11082700	33688000	8883000	336000	48539000	0.0575911	9.87707e-11	1.20705e-10	0.00692227
	d7-2-(1)	2161850	2883650	5683750	11484000	9824000	61000	22836000	0.0843608	6.7714e-11	7.02913e-11	0.00267122
	d7-2-(2)	4905600	4908050	11018100	35662000	27844000	145000	68348000	0.0508441	1.21404e-11	1.3273e-11	0.0021215
	d7-2-(3)	18695800	15383100	38232450	41666000	31516000	193000	79335000	0.0496495	1.9095e-11	4.56654e-11	0.00243272
	d7-3-(1)	4455150	3895000	11279950	82680000	56065000	1768000	19091000	0.0786028	3.80073e-11	3.20653e-11	0.0926091
	d7-3-(2)	17294650	18367150	40060400	89102000	36041000	13625000	159120000	0.0515586	3.17209e-10	5.4057e-10	0.0856272
	d7-3-(3)	5327400	6170350	12813150	108626000	37560000	16075000	186706000	0.0499197	2.29339e-10	3.34287e-10	0.0860979
	d7-4-(1)	6297800	5176550	12712900	31630000	6596000	148000	38464000	0.0783764	9.60689e-11	NA	0.00384775
	d7-4-(2)	17153150	12567850	33194750	39581000	20582000	750000	68059000	0.0526098	1.23578e-10	1.22554e-09	0.0110199
	d7-4-(3)	17164850	7204500	32865650	26912000	23696000	502000	51717000	0.0495787	1.03189e-10	1.81822e-10	0.00970667
	d7-5-(1)	7938300	2574050	10676750	9594000	4245000	125000	15843000	0.0768257	1.16984e-09	NA	0.00788992
	d7-5-(2)	4688000	1837000	6631250	15618600	5420800	57000	17491000	0.0467189	6.83754e-11	8.18221e-11	0.00325882
	d7-5-(3)	4901900	2324250	7578250	18643000	6206000	171000	25305000	0.0538777	1.42753e-10	1.77581e-10	0.00675756
	d10-2-(1)	6310800	4324250	12343650	19694000	12223000	266000	34236000	0.0863289	1.5604e-10	8.39708e-10	0.0077696
	d10-2-(2)	15779250	8918800	28703500	78707000	47045000	974000	136468000	0.0592887	2.27054e-11	2.39168e-11	0.0071372
	d10-2-(3)	17751100	10136850	32329600	68596000	40068000	795000	118106000	0.0541079	2.67306e-11	3.03023e-11	0.00673124
	d10-3-(1)	6715850	6875250	15404300	78395000	48306000	10038000	149947000	0.0818076	2.41651e-10	2.23448e-10	0.0669437
	d10-3-(2)	16327550	12976850	33502450	207782000	119051000	24386000	387515000	0.0595162	6.5248e-11	7.71323e-11	0.0629292
	d10-3-(3)	11521700	9926050	24453375	100647000	74660000	11637000	203398000	0.0703124	1.08025e-10	1.05704e-10	0.057213
pA/C_MCR-8	Kp85anc-(1)	7264550	6643050	15682600	27808000	19039000	154000	51778000	0.0731471	3.00136e-11	3.83931e-11	0.00297424
	Kp85anc-(2)	16600900	12828750	33577250	49292000	30256000	234000	87580000	0.0447368	1.70157e-11	2.45322e-11	0.00267184
	Kp85anc-(3)	6536500	4862150	12648700	24737000	16018000	145000	46142000	0.0442123	3.55136e-11	4.62771e-11	0.00314247
	d7-1-(1)	8736350	7118150	15994250	11747000	8335000	135000	22595000	0.0595425	4.52218e-10	NA	0.00597477
	d7-1-(2)	16265650	11577800	28122650	21982000	14877000	294000	41476000	0.0637579	2.57952e-10	NA	0.00708844
	d7-1-(3)	5508400	4202100	11097100	22342000	15291000	259000	42195000	0.0681522	7.47985e-11	8.05717e-11	0.00613817
	d7-2-(1)	7847750	7804250	16083400	12700000	14859000	14000	29611000	0.0746566	1.29874e-11	NA	0.000472797
	d7-2-(2)	17304300	14926700	37299900	43964000	42287000	37000	93187000	0.0495008	2.44725e-12	3.32151e-12	0.000397051
	d7-2-(3)	5960550	4683400	11927900	48036000	45858000	37000	101577000	0.0511139	1.48466e-12	1.64076e-12	0.000364256
	d7-3-(1)	7549550	9345900	19073100	33584000	32271000	172000	70787000	0.0617581	1.69252e-11	1.82928e-11	0.00242982
	d7-3-(2)	14607150	14511250	33212550	32070000	30910000	491000	68632000	0.052778	7.30854e-11	1.90082e-10	0.0071541
	d7-3-(3)	14394850	14324400	28920750	182264000	19261000	76000	40160000	0.0588307	2.07682e-12	2.46202e-12	0.00189243
	d7-4-(1)	5918950	5036000	11977650	6971000	5190450	121000	13297000	0.0837884	2.54068e-09	NA	0.0090998
	d7-4-(2)	16083500	13220700	32209650	37308000	26463000	546000	71601000	0.0507138	8.49694e-11	1.96893e-10	0.00762559
	d7-4-(3)	14887550	11732400	29264400	37836000	26659000	481000	72270000	0.0458668	6.87799e-11	1.02819e-10	0.0066556
	d7-5-(1)	7131200	2673850	10402500	54001000	31072000	23000	90946000	0.0844898	1.35932e-12	9.8864e-13	0.000252897
	d7-5-(2)	1835050	6196150	8941500	110294000	7687000	25000	19250000	0.0527204	2.81514e-12	2.97461e-12	0.0012987
	d7-5-(3)	19523500	6432250	27954650	46721000	30291000	159000	83699000	0.0498929	1.52485e-11	1.61305e-11	0.00189966
	d10-2-(1)	10132650	11597100	31130500	16379000	16536000	392000	34265000	0.0830757	3.73318e-10	NA	0.0114402
	d10-2-(2)	12684300	7944950	34739850	17793000	16181000	316000	44324000	0.0560292	2.51884e-10	NA	0.00712932
	d10-2-(3)	14583750	8981400	27080150	11087000	14813000	288000	27346000	0.0515812	1.61728e-09	NA	0.0105317
	d10-3-(1)	5353000	7268850	15711500	9660000	8.3557e+06	110000	16363000	0.0701441	4.24776e-10	NA	0.00672248
	d10-3-(2)	19964900	15696400	36654950	8968000	11926000	113000	37704000	0.0566378	-1.45525e-10	NA	0.00299703
	d10-3-(3)	6526400	5803000	12649950	7967000	4491000	116000	13718000	0.0543147	1.60876e-08	NA	0.00845604
Note:
(i) both SM and ASM were calculated by the online conjugator and the uploaded spreadsheet was available in suppl. dataset 4 (https://ibz-shiny.ethz.ch/jhuisman/conjugator/) (Huisman et al., 2022, https://doi.org/10.1016/j.plasmid.2022.102627)
(ii) the data calculated by SM were present in main Fig.2e, while others present in supplementary Fig.S6
